# Supplementary material for: Transcriptome analysis of goat adipose tissue-derived mesenchymal stem cells cultured in variable oxygen conditions
Source: Front Cell Dev Biol. 2026 Jul 1;14:1814793. doi: 10.3389/fcell.2026.1814793 (PMC13368766; doi:10.3389/fcell.2026.1814793)
Supplement: Supplementary file 2 [file DataSheet1.xlsx]

## Sheet: Table_S1_PrimerSequences
Sr.No.	Gene	Primer Squence	Size (BP)	Annealing T (˚C)	Accession ID
1	GADD45B	F: CTTCTTGAGACCCGAGCTGA	140	56.8 ˚C	XM_018050778.1
		R: GTTTGCAAGCTGGGAGTTCA
2	VEGFA	F: GGCAGAAACCCCATGAAGTG	134	50.0 ˚C	XM_018038497.1
		R: CACACAGGACGGCTTGAAAA
3	SNAI 1	F: GCACCTGTTTCATGGGCAAT	129	61.3 ˚C	XM_013968979.2
		R: TGGGCCCCGAAAATAGTTCT
4	CA12	F: GCTACAACCAGTCTGCCAGT	159	62.2 ˚C	XM_005685679.3
		R: AGCCATGAGGGTCGTTCTTG
5	CALR	F: CCACCTGTACACGCTGATTG	190	63.0 ˚C	XM_005682299.3
		R: CTTGGAGTCTGTGGGGTCAT
6	WIF1	F: TGGCCCCCTTTACACATGAT	112	61.0 ˚C	XM_005680218.3
		R: AAGTATTCTGCCTGCCCTGC
7	DPP4	F: ATCAGCTGAGATGTTCCGGT	135	59.3 ˚C	XM_005676047.3
		R: TCTTTGAGGGCATCTGGACA
8	PARPBP	F: CTGCACGGCCAAAATCTCAT	102	63.0 ˚C	XM_018048179.1
		R: CACTGGCTGCTTCTTCATCC
9	THBS1	F: AATGGGAAGCCATGTGAGGG	184	60.03	XM_018054475.1
		R: AGTCCTTGCCTCCAAACTGG
10	MAD2L1BP	F: GGCCAGCAGAACAGGAAGTG	154	61.24	XM_005696341.3
		R: CACCACTCCAAATCTACAGGGA
11	BRCA1	F: CCTACCTTGCAGGAAACCAGTC	176	60.88	XM_013972572.2
		R: TCATGGTCTCCCACACTGAGAT
12	RAD51	F: CACGGCAGGTCCAGTATTGA	193	59.75	XM_005685490.3
		R: CATAGGCAACAGCCTCTACGG
13	HIF1A	F:GTGAACCCATTCCTCATCCAT	189	59.82	XM_018053545.1
		R: GATGGTCAGAGTCCAAGGCAT
14	HIF2A	F: CTTCCAGCTTAGCCCCATCT	131	58.94	XM_018055188.1
		R: AGGTGCTATGAGAGGCCATC
15	RPLP0	F: GTGCAGCTGATTAAGACCGG	141	58.99	XM_005709526.3
		R: AAGCACTTCGGGGTTGTAGA
16	ACTB	F: CCCAGCACGATGAAGATCAA	173	57.97˚C	XM_018039831.1
		R: CAGTCCGCCTAGAAGCATTT

## Sheet: Table_S2_Uniq_HO_anno
Ensembl Ids	Gene Name	Gene alias	Description
ENSCHIG00000017088	EVA1C	EVA1C	eva-1 homolog C [Source:HGNC Symbol;Acc:HGNC:13239]
None	None	TRNAR-CCU	None
None	None	TRNAY-GUA	None
ENSCHIG00000002626	ENSCHIG00000002626	MUC13	None
ENSCHIG00000004964	TPRG1	TPRG1	tumor protein p63 regulated 1 [Source:HGNC Symbol;Acc:HGNC:24759]
None	None	LOC108635871	None
None	None	LOC102179814	None
None	None	LOC102175717	None
ENSCHIG00000025851	ENSCHIG00000025851	LOC102179815	None
None	None	LOC102172764	None
ENSCHIG00000018646	IL20RB	IL20RB	interleukin 20 receptor subunit beta [Source:HGNC Symbol;Acc:HGNC:6004]
ENSCHIG00000024477	TMPRSS2	TMPRSS2	transmembrane serine protease 2 [Source:HGNC Symbol;Acc:HGNC:11876]
ENSCHIG00000014830	PADI6	PADI6	peptidyl arginine deiminase 6 [Source:HGNC Symbol;Acc:HGNC:20449]
None	None	LOC108637872	None
ENSCHIG00000010609	ANKAR	ANKAR	ankyrin and armadillo repeat containing [Source:HGNC Symbol;Acc:HGNC:26350]
None	None	LOC102185239	None
ENSCHIG00000016095	HES6	HES6	hes family bHLH transcription factor 6 [Source:HGNC Symbol;Acc:HGNC:18254]
ENSCHIG00000018154	KCNJ13	KCNJ13	potassium inwardly rectifying channel subfamily J member 13 [Source:HGNC Symbol;Acc:HGNC:6259]
ENSCHIG00000021809	TFAP2E	TFAP2E	transcription factor AP-2 epsilon [Source:HGNC Symbol;Acc:HGNC:30774]
None	None	LOC106501984	None
ENSCHIG00000025198	ENSCHIG00000025198	BMP8B	None
None	None	LOC108634146	None
ENSCHIG00000021535	ERICH3	ERICH3	glutamate rich 3 [Source:HGNC Symbol;Acc:HGNC:25346]
None	None	LOC102191009	None
None	None	LOC102191575	None
None	None	LOC102184965	None
None	None	LOC102184771	None
None	None	LOC102185883	None
ENSCHIG00000023854	NR1I3	NR1I3	nuclear receptor subfamily 1 group I member 3 [Source:HGNC Symbol;Acc:HGNC:7969]
ENSCHIG00000020266	GBX1	GBX1	gastrulation brain homeobox 1 [Source:HGNC Symbol;Acc:HGNC:4185]
ENSCHIG00000027159	SLC26A3	SLC26A3	solute carrier family 26 member 3 [Source:HGNC Symbol;Acc:HGNC:3018]
ENSCHIG00000015742	COL28A1	COL28A1	collagen type XXVIII alpha 1 chain [Source:HGNC Symbol;Acc:HGNC:22442]
ENSCHIG00000022845	TAC1	TAC1	tachykinin precursor 1 [Source:HGNC Symbol;Acc:HGNC:11517]
ENSCHIG00000017725	SLC6A15	SLC6A15	solute carrier family 6 member 15 [Source:HGNC Symbol;Acc:HGNC:13621]
ENSCHIG00000026476	PLEKHG7	PLEKHG7	pleckstrin homology and RhoGEF domain containing G7 [Source:HGNC Symbol;Acc:HGNC:33829]
None	None	LOC102187375	None
None	None	LOC102182479	None
None	None	LOC102190664	None
ENSCHIG00000027096	ENSCHIG00000027096	LOC102171764	None
ENSCHIG00000007641	GRIP1	GRIP1	glutamate receptor interacting protein 1 [Source:HGNC Symbol;Acc:HGNC:18708]
ENSCHIG00000010965	IL23A	IL23A	interleukin 23 subunit alpha [Source:HGNC Symbol;Acc:HGNC:15488]
ENSCHIG00000010319	ENSCHIG00000010319	LOC102189476	None
ENSCHIG00000012609	NCF4	NCF4	neutrophil cytosolic factor 4 [Source:HGNC Symbol;Acc:HGNC:7662]
ENSCHIG00000017829	OVCH1	LOC102181933	ovochymase 1 [Source:HGNC Symbol;Acc:HGNC:23080]
None	None	LOC108636028	None
None	None	MANSC4	None
None	None	LRMP	None
ENSCHIG00000016982	TNFRSF13C	TNFRSF13C	TNF receptor superfamily member 13C [Source:HGNC Symbol;Acc:HGNC:17755]
ENSCHIG00000002551	MIRLET7A	MIRLET7A	microRNA let-7a [Source:NCBI gene (formerly Entrezgene);Acc:104795700]
None	None	LOC102175391	None
None	None	LOC108636198	None
ENSCHIG00000006982	CFI	CFI	complement factor I [Source:HGNC Symbol;Acc:HGNC:5394]
None	None	LOC102184796	None
ENSCHIG00000022219	PLAC8	PLAC8	placenta associated 8 [Source:HGNC Symbol;Acc:HGNC:19254]
ENSCHIG00000016344	PPP2R2C	PPP2R2C	protein phosphatase 2 regulatory subunit Bgamma [Source:HGNC Symbol;Acc:HGNC:9306]
ENSCHIG00000019597	OTOP1	OTOP1	otopetrin 1 [Source:HGNC Symbol;Acc:HGNC:19656]
ENSCHIG00000012118	CPLX1	CPLX1	complexin 1 [Source:HGNC Symbol;Acc:HGNC:2309]
None	None	LOC108636341	None
ENSCHIG00000001103	PCDHB4	LOC102188497	protocadherin beta 4 [Source:HGNC Symbol;Acc:HGNC:8689]
None	None	LOC102185742	None
ENSCHIG00000008797	CXCL14	CXCL14	C-X-C motif chemokine ligand 14 [Source:HGNC Symbol;Acc:HGNC:10640]
ENSCHIG00000006437	LEAP2	LEAP2	liver enriched antimicrobial peptide 2 [Source:HGNC Symbol;Acc:HGNC:29571]
ENSCHIG00000011468	DOK3	DOK3	docking protein 3 [Source:HGNC Symbol;Acc:HGNC:24583]
ENSCHIG00000026228	CREB3L3	CREB3L3	cAMP responsive element binding protein 3 like 3 [Source:HGNC Symbol;Acc:HGNC:18855]
None	None	LOC108636397	None
None	None	LOC102178623	None
None	None	LOC108636546	None
None	None	LOC108636570	None
ENSCHIG00000011759	PLN	PLN	phospholamban [Source:HGNC Symbol;Acc:HGNC:9080]
None	None	LOC108636736	None
None	None	LOC108636782	None
ENSCHIG00000015746	CCDC170	CCDC170	coiled-coil domain containing 170 [Source:HGNC Symbol;Acc:HGNC:21177]
None	None	LOC106502490	None
None	None	LOC102190882	None
ENSCHIG00000026951	ADAM20	ADAM20	ADAM metallopeptidase domain 20 [Source:HGNC Symbol;Acc:HGNC:199]
ENSCHIG00000011683	ESR2	ESR2	estrogen receptor 2 [Source:NCBI gene (formerly Entrezgene);Acc:100860823]
ENSCHIG00000025206	LRRC9	LOC102176425	leucine rich repeat containing 9 [Source:HGNC Symbol;Acc:HGNC:19848]
ENSCHIG00000010151	DUOXA2	DUOXA2	dual oxidase maturation factor 2 [Source:HGNC Symbol;Acc:HGNC:32698]
None	None	LOC108636986	None
ENSCHIG00000014891	PRTG	PRTG	protogenin [Source:HGNC Symbol;Acc:HGNC:26373]
ENSCHIG00000012395	CGNL1	CGNL1	cingulin like 1 [Source:HGNC Symbol;Acc:HGNC:25931]
None	None	LOC102187773	None
ENSCHIG00000023333	EPB42	EPB42	erythrocyte membrane protein band 4.2 [Source:HGNC Symbol;Acc:HGNC:3381]
ENSCHIG00000014598	CCNB1IP1	CCNB1IP1	cyclin B1 interacting protein 1 [Source:HGNC Symbol;Acc:HGNC:19437]
None	None	LOC102187319	None
ENSCHIG00000020854	IQGAP2	IQGAP2	IQ motif containing GTPase activating protein 2 [Source:HGNC Symbol;Acc:HGNC:6111]
None	None	LOC108637104	None
ENSCHIG00000024311	ABCG5	ABCG5	ATP binding cassette subfamily G member 5 [Source:HGNC Symbol;Acc:HGNC:13886]
ENSCHIG00000003100	ENSCHIG00000003100	LOC102173098	None
ENSCHIG00000008213	ALK	ALK	ALK receptor tyrosine kinase [Source:HGNC Symbol;Acc:HGNC:427]
ENSCHIG00000024261	TCF23	TCF23	transcription factor 23 [Source:HGNC Symbol;Acc:HGNC:18602]
None	None	LOC108637160	None
None	None	LOC108637163	None
ENSCHIG00000010567	ENTPD2	ENTPD2	ectonucleoside triphosphate diphosphohydrolase 2 [Source:HGNC Symbol;Acc:HGNC:3364]
ENSCHIG00000021459	NALCN	NALCN	sodium leak channel, non-selective [Source:HGNC Symbol;Acc:HGNC:19082]
None	None	LOC108637296	None
None	None	LOC102170436	None
None	None	LOC102178917	None
None	None	LOC102170528	None
None	None	LOC102188417	None
None	None	LOC102174945	None
None	None	LOC102189769	None
ENSCHIG00000013050	ENSCHIG00000013050	COL20A1	None
ENSCHIG00000025305	SPATA25	SPATA25	spermatogenesis associated 25 [Source:HGNC Symbol;Acc:HGNC:16158]
ENSCHIG00000013486	NFATC2	NFATC2	nuclear factor of activated T cells 2 [Source:HGNC Symbol;Acc:HGNC:7776]
None	None	LOC102178921	None
None	None	LOC108637509	None
ENSCHIG00000021026	CALB1	CALB1	calbindin 1 [Source:HGNC Symbol;Acc:HGNC:1434]
None	None	LOC102181697	None
None	None	ERICH5	None
None	None	LOC108637519	None
None	None	LOC102175870	None
None	None	LOC106502810	None
ENSCHIG00000015059	LMO2	LMO2	LIM domain only 2 [Source:HGNC Symbol;Acc:HGNC:6642]
ENSCHIG00000003722	ENSCHIG00000003722	LOC102169116	None
ENSCHIG00000025791	STK33	STK33	serine/threonine kinase 33 [Source:HGNC Symbol;Acc:HGNC:14568]
ENSCHIG00000010858	ENSCHIG00000010858	LOC108637636	None
ENSCHIG00000021475	ENSCHIG00000021475	LOC108637636	None
ENSCHIG00000014187	TECTA	TECTA	tectorin alpha [Source:HGNC Symbol;Acc:HGNC:11720]
ENSCHIG00000021039	MMP13	MMP13	matrix metallopeptidase 13 [Source:HGNC Symbol;Acc:HGNC:7159]
None	None	LOC108637763	None
ENSCHIG00000010627	MFSD4A	MFSD4A	major facilitator superfamily domain containing 4A [Source:HGNC Symbol;Acc:HGNC:25433]
None	None	LOC102170344	None
ENSCHIG00000013995	SUSD4	SUSD4	sushi domain containing 4 [Source:HGNC Symbol;Acc:HGNC:25470]
ENSCHIG00000005650	SELE	SELE	selectin E [Source:HGNC Symbol;Acc:HGNC:10718]
ENSCHIG00000010760	ANGPTL7	ANGPTL7	angiopoietin like 7 [Source:HGNC Symbol;Acc:HGNC:24078]
ENSCHIG00000025876	MMEL1	MMEL1	membrane metalloendopeptidase like 1 [Source:HGNC Symbol;Acc:HGNC:14668]
ENSCHIG00000017770	CALML6	CALML6	calmodulin like 6 [Source:HGNC Symbol;Acc:HGNC:24193]
ENSCHIG00000024541	ENSCHIG00000024541	LOC102174414	None
ENSCHIG00000025093	SLC9C2	SLC9C2	solute carrier family 9 member C2 (putative) [Source:HGNC Symbol;Acc:HGNC:28664]
None	None	LOC108637796	None
None	None	LOC106502996	None
None	None	LOC106503045	None
None	None	LOC108637850	None
None	None	LOC108637871	None
ENSCHIG00000001171	TDO2	TDO2	tryptophan 2,3-dioxygenase [Source:HGNC Symbol;Acc:HGNC:11708]
ENSCHIG00000010398	TMEM144	TMEM144	transmembrane protein 144 [Source:HGNC Symbol;Acc:HGNC:25633]
None	None	C17H4ORF45	None
ENSCHIG00000019441	MGARP	MGARP	mitochondria localized glutamic acid rich protein [Source:HGNC Symbol;Acc:HGNC:29969]
None	None	LOC108637895	None
None	None	LOC108638121	None
ENSCHIG00000016235	APOC2	APOC2	apolipoprotein C2 [Source:HGNC Symbol;Acc:HGNC:609]
None	None	LOC102186990	None
None	None	LOC108633299	None
ENSCHIG00000000985	chi-mir-99b	MIR99B	chi-mir-99b [Source:miRBase;Acc:MI0030846]
None	None	LOC108638080	None
None	None	LOC102186716	None
None	None	LOC102171004	None
None	None	LOC102187345	None
ENSCHIG00000009079	MIR21	MIR21	microRNA mir-21 [Source:NCBI gene (formerly Entrezgene);Acc:104795770]
None	None	LOC108638255	None
None	None	LOC108638258	None
ENSCHIG00000025642	ALOX15	LOC102179132	arachidonate 15-lipoxygenase [Source:HGNC Symbol;Acc:HGNC:433]
ENSCHIG00000015706	SLC5A10	SLC5A10	solute carrier family 5 member 10 [Source:HGNC Symbol;Acc:HGNC:23155]
ENSCHIG00000024239	PLXDC1	PLXDC1	plexin domain containing 1 [Source:HGNC Symbol;Acc:HGNC:20945]
ENSCHIG00000019145	CCR7	CCR7	C-C motif chemokine receptor 7 [Source:HGNC Symbol;Acc:HGNC:1608]
None	None	LOC106503281	None
None	None	LOC102170088	None
ENSCHIG00000020683	LCP2	LCP2	lymphocyte cytosolic protein 2 [Source:HGNC Symbol;Acc:HGNC:6529]
None	None	LOC106501764	None
ENSCHIG00000013013	ZNF366	ZNF366	zinc finger protein 366 [Source:HGNC Symbol;Acc:HGNC:18316]
ENSCHIG00000018493	NAIP	NAIP	NLR family apoptosis inhibitory protein [Source:HGNC Symbol;Acc:HGNC:7634]
None	None	LOC106503313	None
None	None	LOC108638413	None
None	None	LOC102172486	None
None	None	LOC108638532	None
None	None	LOC102168490	None
None	None	LOC102173131	None
None	None	SLC22A14	None
None	None	ZNF662	None
None	None	LOC102179243	None
ENSCHIG00000017389	ATP2B2	ATP2B2	ATPase plasma membrane Ca2+ transporting 2 [Source:HGNC Symbol;Acc:HGNC:815]
None	None	LOC106503513	None
ENSCHIG00000023235	ENSCHIG00000023235	FAM217A	None
ENSCHIG00000013542	BTN2A2	BTN2A2	butyrophilin subfamily 2 member A2 [Source:HGNC Symbol;Acc:HGNC:1137]
ENSCHIG00000008585	ENSCHIG00000008585	LOC102173702	None
ENSCHIG00000010115	SPATS1	SPATS1	spermatogenesis associated serine rich 1 [Source:HGNC Symbol;Acc:HGNC:22957]
ENSCHIG00000011977	KCNG2	KCNG2	potassium voltage-gated channel modifier subfamily G member 2 [Source:HGNC Symbol;Acc:HGNC:6249]
ENSCHIG00000009995	TTR	TTR	transthyretin [Source:HGNC Symbol;Acc:HGNC:12405]
ENSCHIG00000016460	ENSCHIG00000016460	MRO	None
ENSCHIG00000020352	RPL3L	RPL3L	ribosomal protein L3 like [Source:HGNC Symbol;Acc:HGNC:10351]
None	None	LOC102174716	None
ENSCHIG00000010960	ZP2	ZP2	zona pellucida glycoprotein 2 [Source:HGNC Symbol;Acc:HGNC:13188]
ENSCHIG00000023979	PDZD9	PDZD9	PDZ domain containing 9 [Source:HGNC Symbol;Acc:HGNC:28740]
ENSCHIG00000010751	IL27	IL27	interleukin 27 [Source:HGNC Symbol;Acc:HGNC:19157]
None	None	LOC102186361	None
ENSCHIG00000025122	FBXO24	FBXO24	F-box protein 24 [Source:HGNC Symbol;Acc:HGNC:13595]
None	None	LOC108634022	None
None	None	PLEKHS1	None
None	None	C26H10ORF131	None
ENSCHIG00000016653	PDE6C	PDE6C	phosphodiesterase 6C [Source:HGNC Symbol;Acc:HGNC:8787]
None	None	LOC106503675	None
ENSCHIG00000013185	FGL1	FGL1	fibrinogen like 1 [Source:HGNC Symbol;Acc:HGNC:3695]
None	None	C28H10ORF10	None
ENSCHIG00000008740	ENSCHIG00000008740	LOC102174188	None
ENSCHIG00000000317	STOX1	STOX1	storkhead box 1 [Source:HGNC Symbol;Acc:HGNC:23508]
ENSCHIG00000018647	SVIP	SVIP	small VCP interacting protein [Source:HGNC Symbol;Acc:HGNC:25238]
ENSCHIG00000003900	KIRREL3	KIRREL3	kirre like nephrin family adhesion molecule 3 [Source:HGNC Symbol;Acc:HGNC:23204]
None	None	LOC106503757	None
ENSCHIG00000026439	TESMIN	TESMIN	testis expressed metallothionein like protein [Source:HGNC Symbol;Acc:HGNC:7446]
None	None	LOC108634235	None
ENSCHIG00000012862	SLC7A3	SLC7A3	solute carrier family 7 member 3 [Source:HGNC Symbol;Acc:HGNC:11061]
ENSCHIG00000019764	ARR3	ARR3	arrestin 3 [Source:HGNC Symbol;Acc:HGNC:710]
ENSCHIG00000018961	ZNF157	ZNF157	zinc finger protein 157 [Source:HGNC Symbol;Acc:HGNC:12942]
None	None	LOC102174731	None
ENSCHIG00000009236	chi-mir-221	MIR221	chi-mir-221 [Source:miRBase;Acc:MI0030696]
ENSCHIG00000022772	ANOS1	ANOS1	anosmin 1 [Source:HGNC Symbol;Acc:HGNC:6211]
None	None	CDR1	None
ENSCHIG00000007648	ENSCHIG00000007648	LOC102173821	None
None	None	TCEAL3	None
ENSCHIG00000009272	chi-mir-224	MIR224	chi-mir-224 [Source:miRBase;Acc:MI0030699]
None	None	LOC108634524	None
ENSCHIG00000008459	ENSCHIG00000008459	LOC108634604	None
None	None	LOC108634661	None
None	None	LOC108634681	None
None	None	LOC108634704	None
None	None	TBX1	None
None	None	LOC108634719	None
ENSCHIG00000019599	ENSCHIG00000019599	LOC102181295	None
None	None	LOC108634746	None
None	None	LOC108634784	None
None	None	LOC108634843	None
None	None	LOC108635049	None
None	None	LOC108635094	None
None	None	LOC108635393	None
None	None	LOC108635452	None
None	None	LOC108635494	None
None	None	LOC106503977	None

## Sheet: Table_S3_Uniq_NO_anno
Ensembl Ids	Gene Name	Gene Alias	Description
ENSCHIG00000025191	CD96	CD96	CD96 molecule [Source:HGNC Symbol;Acc:HGNC:16892]
ENSCHIG00000016563	SIDT1	SIDT1	SID1 transmembrane family member 1 [Source:HGNC Symbol;Acc:HGNC:25967]
None	None	LOC106501983	None
ENSCHIG00000015401	FGF12	FGF12	fibroblast growth factor 12 [Source:HGNC Symbol;Acc:HGNC:3668]
None	None	LOC102188171	None
ENSCHIG00000006692	SST	SST	somatostatin [Source:NCBI gene (formerly Entrezgene);Acc:102170466]
None	None	LOC102188899	None
ENSCHIG00000020270	BFSP2	BFSP2	beaded filament structural protein 2 [Source:HGNC Symbol;Acc:HGNC:1041]
None	None	C1H21ORF58	None
None	None	TRNAV-CAC	None
None	None	LOC108637009	None
ENSCHIG00000024826	ENSCHIG00000024826	SPATA21	None
ENSCHIG00000019130	PLA2G5	PLA2G5	phospholipase A2 group V [Source:HGNC Symbol;Acc:HGNC:9038]
ENSCHIG00000027239	PLA2G2C	PLA2G2C	phospholipase A2 group IIC [Source:HGNC Symbol;Acc:HGNC:9032]
None	None	LOC108638631	None
None	None	LOC102178404	None
None	None	LOC108637783	None
ENSCHIG00000019970	GPR39	GPR39	G protein-coupled receptor 39 [Source:HGNC Symbol;Acc:HGNC:4496]
ENSCHIG00000025717	KYNU	KYNU	kynureninase [Source:HGNC Symbol;Acc:HGNC:6469]
ENSCHIG00000018947	LYPD6	LYPD6	LY6/PLAUR domain containing 6 [Source:HGNC Symbol;Acc:HGNC:28751]
ENSCHIG00000009994	HOXD13	HOXD13	homeobox D13 [Source:HGNC Symbol;Acc:HGNC:5136]
ENSCHIG00000010823	MYO7B	MYO7B	myosin VIIB [Source:HGNC Symbol;Acc:HGNC:7607]
ENSCHIG00000025118	ENSCHIG00000025118	LOC102188768	None
None	None	LOC108634584	None
None	None	LOC102185969	None
None	None	LOC102190569	None
None	None	LOC102186542	None
ENSCHIG00000012737	SHE	SHE	Src homology 2 domain containing E [Source:HGNC Symbol;Acc:HGNC:27004]
ENSCHIG00000023072	PCP4L1	PCP4L1	Purkinje cell protein 4 like 1 [Source:HGNC Symbol;Acc:HGNC:20448]
ENSCHIG00000011978	TMEM176B	TMEM176B	transmembrane protein 176B [Source:HGNC Symbol;Acc:HGNC:29596]
ENSCHIG00000005888	ZNF467	ZNF467	zinc finger protein 467 [Source:HGNC Symbol;Acc:HGNC:23154]
None	None	LOC102189549	None
ENSCHIG00000025223	SVOPL	SVOPL	SVOP like [Source:HGNC Symbol;Acc:HGNC:27034]
None	None	LOC108635836	None
None	None	GRM8	None
None	None	LOC102188920	None
None	None	LOC102177867	None
None	None	LOC106502010	None
ENSCHIG00000025201	HOXC13	HOXC13	homeobox C13 [Source:HGNC Symbol;Acc:HGNC:5125]
ENSCHIG00000023090	ZNF641	ZNF641	zinc finger protein 641 [Source:HGNC Symbol;Acc:HGNC:31834]
ENSCHIG00000027074	ADAMTS20	ADAMTS20	ADAM metallopeptidase with thrombospondin type 1 motif 20 [Source:HGNC Symbol;Acc:HGNC:17178]
None	None	LOC108636016	None
ENSCHIG00000026326	ASCL4	ASCL4	achaete-scute family bHLH transcription factor 4 [Source:HGNC Symbol;Acc:HGNC:24311]
None	None	LOC106502136	None
None	None	LOC102179271	None
ENSCHIG00000014378	WNT5B	WNT5B	Wnt family member 5B [Source:HGNC Symbol;Acc:HGNC:16265]
ENSCHIG00000012869	PNPLA3	PNPLA3	patatin like phospholipase domain containing 3 [Source:HGNC Symbol;Acc:HGNC:18590]
ENSCHIG00000026594	SMC1B	SMC1B	structural maintenance of chromosomes 1B [Source:HGNC Symbol;Acc:HGNC:11112]
None	None	LOC102181013	None
ENSCHIG00000025771	SLC10A4	SLC10A4	solute carrier family 10 member 4 [Source:HGNC Symbol;Acc:HGNC:22980]
None	None	LOC108636224	None
None	None	LOC102181668	None
ENSCHIG00000010257	PARM1	PARM1	prostate androgen-regulated mucin-like protein 1 [Source:HGNC Symbol;Acc:HGNC:24536]
ENSCHIG00000015781	NAT8L	NAT8L	N-acetyltransferase 8 like [Source:HGNC Symbol;Acc:HGNC:26742]
None	None	LOC102184247	None
None	None	LOC102176792	None
ENSCHIG00000026731	CSF1R	CSF1R	colony stimulating factor 1 receptor [Source:HGNC Symbol;Acc:HGNC:2433]
ENSCHIG00000026836	FGF1	FGF1	fibroblast growth factor 1 [Source:HGNC Symbol;Acc:HGNC:3665]
ENSCHIG00000025933	TRIM7	TRIM7	tripartite motif containing 7 [Source:HGNC Symbol;Acc:HGNC:16278]
None	None	LOC108636381	None
ENSCHIG00000019600	OLFM2	OLFM2	olfactomedin 2 [Source:HGNC Symbol;Acc:HGNC:17189]
ENSCHIG00000017771	ENSCHIG00000017771	LOC102180663	None
None	None	LOC102181856	None
ENSCHIG00000005142	ENSCHIG00000005142	LOC108636616	None
ENSCHIG00000008835	ENSCHIG00000008835	LOC108636623	None
ENSCHIG00000015222	SAXO1	SAXO1	stabilizer of axonemal microtubules 1 [Source:HGNC Symbol;Acc:HGNC:28566]
None	None	LOC102173386	None
None	None	FAM189A2	None
None	None	LOC102184808	None
ENSCHIG00000008314	ENSCHIG00000008314	LOC102177239	None
None	None	LOC102177798	None
ENSCHIG00000021575	SLC18A1	SLC18A1	solute carrier family 18 member A1 [Source:HGNC Symbol;Acc:HGNC:10934]
None	None	LOC108636602	None
ENSCHIG00000022209	S1PR3	S1PR3	sphingosine-1-phosphate receptor 3 [Source:HGNC Symbol;Acc:HGNC:3167]
ENSCHIG00000024449	BAAT	BAAT	bile acid-CoA:amino acid N-acyltransferase [Source:HGNC Symbol;Acc:HGNC:932]
ENSCHIG00000024836	ENSCHIG00000024836	BAAT	None
ENSCHIG00000018125	KIF12	KIF12	kinesin family member 12 [Source:HGNC Symbol;Acc:HGNC:21495]
None	None	LOC106502456	None
ENSCHIG00000010777	FHL5	FHL5	four and a half LIM domains 5 [Source:HGNC Symbol;Acc:HGNC:17371]
None	None	LOC102169761	None
None	None	TCTE3	None
ENSCHIG00000025043	ENSCHIG00000025043	LOC102187597	None
ENSCHIG00000000519	RGS6	RGS6	regulator of G protein signaling 6 [Source:HGNC Symbol;Acc:HGNC:10002]
None	None	LOC102191802	None
ENSCHIG00000025921	PTGDR	PTGDR	prostaglandin D2 receptor [Source:HGNC Symbol;Acc:HGNC:9591]
ENSCHIG00000012329	REC114	REC114	REC114 meiotic recombination protein [Source:HGNC Symbol;Acc:HGNC:25065]
ENSCHIG00000016655	SV2C	SV2C	synaptic vesicle glycoprotein 2C [Source:HGNC Symbol;Acc:HGNC:30670]
ENSCHIG00000012703	FAM178B	FAM178B	family with sequence similarity 178 member B [Source:HGNC Symbol;Acc:HGNC:28036]
ENSCHIG00000016861	M1AP	M1AP	meiosis 1 associated protein [Source:HGNC Symbol;Acc:HGNC:25183]
ENSCHIG00000014147	HAAO	HAAO	3-hydroxyanthranilate 3,4-dioxygenase [Source:HGNC Symbol;Acc:HGNC:4796]
None	None	LOC108637087	None
None	None	LOC108637090	None
ENSCHIG00000010783	SH2D3C	SH2D3C	SH2 domain containing 3C [Source:HGNC Symbol;Acc:HGNC:16884]
ENSCHIG00000007884	KCNT1	KCNT1	potassium sodium-activated channel subfamily T member 1 [Source:HGNC Symbol;Acc:HGNC:18865]
ENSCHIG00000010630	ADAMTSL2	ADAMTSL2	ADAMTS like 2 [Source:HGNC Symbol;Acc:HGNC:14631]
None	None	LOC108637179	None
None	None	LOC108637101	None
ENSCHIG00000013998	NOXA1	NOXA1	NADPH oxidase activator 1 [Source:HGNC Symbol;Acc:HGNC:10668]
ENSCHIG00000019672	CIMIP2A	FAM166A	ciliary microtubule inner protein 2A [Source:HGNC Symbol;Acc:HGNC:33818]
None	None	FAM155A	None
ENSCHIG00000012100	GPC5	GPC5	glypican 5 [Source:HGNC Symbol;Acc:HGNC:4453]
ENSCHIG00000015257	ACOD1	ACOD1	aconitate decarboxylase 1 [Source:HGNC Symbol;Acc:HGNC:33904]
None	None	LOC102181790	None
ENSCHIG00000017084	NEK5	NEK5	NIMA related kinase 5 [Source:HGNC Symbol;Acc:HGNC:7748]
ENSCHIG00000010684	SLC24A3	SLC24A3	solute carrier family 24 member 3 [Source:HGNC Symbol;Acc:HGNC:10977]
ENSCHIG00000025252	NKX2-2	NKX2-2	NK2 homeobox 2 [Source:HGNC Symbol;Acc:HGNC:7835]
ENSCHIG00000020430	TMC2	TMC2	transmembrane channel like 2 [Source:HGNC Symbol;Acc:HGNC:16527]
None	None	MC3R	None
ENSCHIG00000000944	ENSCHIG00000000944	LOC102173760	None
None	None	LOC108637425	None
None	None	LOC108637429	None
None	None	LOC102188689	None
ENSCHIG00000023177	SNTG1	SNTG1	syntrophin gamma 1 [Source:HGNC Symbol;Acc:HGNC:13740]
ENSCHIG00000018848	ADGRB1	ADGRB1	adhesion G protein-coupled receptor B1 [Source:HGNC Symbol;Acc:HGNC:943]
ENSCHIG00000026180	ENSCHIG00000026180	CCDC166	None
ENSCHIG00000023743	APLNR	APLNR	apelin receptor [Source:HGNC Symbol;Acc:HGNC:339]
ENSCHIG00000024270	F2	F2	coagulation factor II, thrombin [Source:HGNC Symbol;Acc:HGNC:3535]
None	None	LOC108637652	None
None	None	LOC108637614	None
None	None	LOC102178464	None
ENSCHIG00000021765	PGR	PGR	progesterone receptor [Source:HGNC Symbol;Acc:HGNC:8910]
None	None	C16H1ORF101	None
ENSCHIG00000025076	TMEM52	TMEM52	transmembrane protein 52 [Source:HGNC Symbol;Acc:HGNC:27916]
ENSCHIG00000025283	HES4	HES4	hes family bHLH transcription factor 4 [Source:HGNC Symbol;Acc:HGNC:24149]
ENSCHIG00000021199	CACNA1E	LOC102184834	calcium voltage-gated channel subunit alpha1 E [Source:HGNC Symbol;Acc:HGNC:1392]
None	None	C16H1ORF106	None
ENSCHIG00000013625	PTPN7	PTPN7	protein tyrosine phosphatase non-receptor type 7 [Source:HGNC Symbol;Acc:HGNC:9659]
None	None	LOC108637846	None
ENSCHIG00000018046	HNF1A	HNF1A	HNF1 homeobox A [Source:HGNC Symbol;Acc:HGNC:11621]
ENSCHIG00000019076	RFLNA	RFLNA	refilin A [Source:HGNC Symbol;Acc:HGNC:27051]
None	None	LOC106503029	None
None	None	LOC108637889	None
ENSCHIG00000008793	ENSCHIG00000008793	LOC102187701	None
ENSCHIG00000004404	ENSCHIG00000004404	LOC102176156	None
ENSCHIG00000003069	KCNG4	KCNG4	potassium voltage-gated channel modifier subfamily G member 4 [Source:HGNC Symbol;Acc:HGNC:19697]
ENSCHIG00000016650	ENSCHIG00000016650	LOC102188887	None
ENSCHIG00000017778	NLRC5	NLRC5	NLR family CARD domain containing 5 [Source:HGNC Symbol;Acc:HGNC:29933]
ENSCHIG00000020062	ADGRG1	ADGRG1	adhesion G protein-coupled receptor G1 [Source:HGNC Symbol;Acc:HGNC:4512]
ENSCHIG00000024756	DRC7	DRC7	dynein regulatory complex subunit 7 [Source:HGNC Symbol;Acc:HGNC:25289]
None	None	FXYD3	None
ENSCHIG00000000763	RINL	RINL	Ras and Rab interactor like [Source:HGNC Symbol;Acc:HGNC:24795]
None	None	LOC102177832	None
None	None	LOC108638004	None
ENSCHIG00000025744	KCNJ14	KCNJ14	potassium inwardly rectifying channel subfamily J member 14 [Source:HGNC Symbol;Acc:HGNC:6260]
None	None	LOC102170140	None
None	None	LOC108638031	None
None	None	LOC108638039	None
ENSCHIG00000021226	TNNT1	TNNT1	troponin T1, slow skeletal type [Source:HGNC Symbol;Acc:HGNC:11948]
ENSCHIG00000021882	EPS8L1	EPS8L1	EPS8 like 1 [Source:HGNC Symbol;Acc:HGNC:21295]
None	None	LOC102186901	None
ENSCHIG00000018412	C17orf50	C19H17ORF50	chromosome 17 open reading frame 50 [Source:HGNC Symbol;Acc:HGNC:29581]
None	None	LOC108638249	None
None	None	LOC108638267	None
ENSCHIG00000009182	ENSCHIG00000009182	LOC102175985	None
ENSCHIG00000020438	ZNF232	ZNF232	zinc finger protein 232 [Source:HGNC Symbol;Acc:HGNC:13026]
ENSCHIG00000024443	TMEM95	TMEM95	transmembrane protein 95 [Source:HGNC Symbol;Acc:HGNC:27898]
ENSCHIG00000001918	HES7	HES7	hes family bHLH transcription factor 7 [Source:HGNC Symbol;Acc:HGNC:15977]
None	None	LOC108638273	None
ENSCHIG00000027064	CCDC42	CCDC42	coiled-coil domain containing 42 [Source:HGNC Symbol;Acc:HGNC:26528]
ENSCHIG00000021617	PIK3R5	PIK3R5	phosphoinositide-3-kinase regulatory subunit 5 [Source:HGNC Symbol;Acc:HGNC:30035]
ENSCHIG00000011344	ENSCHIG00000011344	MYH13	None
ENSCHIG00000022297	SRCIN1	SRCIN1	SRC kinase signaling inhibitor 1 [Source:HGNC Symbol;Acc:HGNC:29506]
ENSCHIG00000019374	ENSCHIG00000019374	LOC108638223	None
ENSCHIG00000022167	GSDMB	GSDMB	gasdermin B [Source:HGNC Symbol;Acc:HGNC:23690]
ENSCHIG00000015146	MYL4	MYL4	myosin light chain 4 [Source:HGNC Symbol;Acc:HGNC:7585]
None	None	LOC102178854	None
None	None	LOC108638198	None
None	None	LOC102171821	None
None	None	LOC102175522	None
ENSCHIG00000016815	PLCXD3	PLCXD3	phosphatidylinositol specific phospholipase C X domain containing 3 [Source:HGNC Symbol;Acc:HGNC:31822]
ENSCHIG00000021468	GABRB3	GABRB3	gamma-aminobutyric acid type A receptor subunit beta3 [Source:HGNC Symbol;Acc:HGNC:4083]
None	None	LOC102172201	None
ENSCHIG00000016640	RHCG	RHCG	Rh family C glycoprotein [Source:HGNC Symbol;Acc:HGNC:18140]
ENSCHIG00000005122	ENSCHIG00000005122	LOC108638473	None
ENSCHIG00000019397	NPAS3	NPAS3	neuronal PAS domain protein 3 [Source:HGNC Symbol;Acc:HGNC:19311]
ENSCHIG00000010325	ASB2	ASB2	ankyrin repeat and SOCS box containing 2 [Source:HGNC Symbol;Acc:HGNC:16012]
ENSCHIG00000018946	LHFPL4	LHFPL4	LHFPL tetraspan subfamily member 4 [Source:HGNC Symbol;Acc:HGNC:29568]
ENSCHIG00000008422	ENSCHIG00000008422	LOC108638613	None
ENSCHIG00000010192	ENSCHIG00000010192	LOC102173049	None
ENSCHIG00000007490	PTH1R	PTH1R	parathyroid hormone 1 receptor [Source:HGNC Symbol;Acc:HGNC:9608]
ENSCHIG00000024912	SYN2	SYN2	synapsin II [Source:HGNC Symbol;Acc:HGNC:11495]
None	None	LOC102179617	None
ENSCHIG00000013536	RBM24	RBM24	RNA binding motif protein 24 [Source:HGNC Symbol;Acc:HGNC:21539]
ENSCHIG00000008842	ENSCHIG00000008842	LOC102182458	None
ENSCHIG00000011608	ENSCHIG00000011608	LOC102180587	None
None	None	LOC106503482	None
None	None	LOC108633785	None
None	None	LOC102183028	None
ENSCHIG00000021541	GNAL	GNAL	G protein subunit alpha L [Source:HGNC Symbol;Acc:HGNC:4388]
ENSCHIG00000013357	ENSCHIG00000013357	MEIOB	None
ENSCHIG00000024853	TMEM114	TMEM114	transmembrane protein 114 [Source:HGNC Symbol;Acc:HGNC:33227]
ENSCHIG00000017828	GRIN2A	GRIN2A	glutamate ionotropic receptor NMDA type subunit 2A [Source:HGNC Symbol;Acc:HGNC:4585]
None	None	LOC102176931	None
None	None	OTOA	None
None	None	LOC108633894	None
None	None	LOC106503655	None
ENSCHIG00000005050	PITX3	PITX3	paired like homeodomain 3 [Source:HGNC Symbol;Acc:HGNC:9006]
ENSCHIG00000026895	PAX2	PAX2	paired box 2 [Source:HGNC Symbol;Acc:HGNC:8616]
None	None	LOC108634021	None
ENSCHIG00000014811	HTRA4	HTRA4	HtrA serine peptidase 4 [Source:HGNC Symbol;Acc:HGNC:26909]
ENSCHIG00000007153	RNF122	RNF122	ring finger protein 122 [Source:HGNC Symbol;Acc:HGNC:21147]
ENSCHIG00000016087	DLGAP2	DLGAP2	DLG associated protein 2 [Source:HGNC Symbol;Acc:HGNC:2906]
ENSCHIG00000018615	GPRIN2	GPRIN2	G protein regulated inducer of neurite outgrowth 2 [Source:HGNC Symbol;Acc:HGNC:23730]
ENSCHIG00000010127	ENSCHIG00000010127	LOC108633249	None
None	None	LOC102178701	None
ENSCHIG00000024098	ENSCHIG00000024098	CARNS1	None
ENSCHIG00000012980	FGF19	FGF19	fibroblast growth factor 19 [Source:HGNC Symbol;Acc:HGNC:3675]
ENSCHIG00000025110	ANO1	ANO1	anoctamin 1 [Source:HGNC Symbol;Acc:HGNC:21625]
ENSCHIG00000019948	CYSLTR1	CYSLTR1	cysteinyl leukotriene receptor 1 [Source:HGNC Symbol;Acc:HGNC:17451]
ENSCHIG00000019990	ENSCHIG00000019990	MPC1L	None
None	None	LOC108634347	None
ENSCHIG00000007638	ENSCHIG00000007638	NLGN4X	None
None	None	LOC102181935	None
None	None	LOC102183944	None
None	None	PIH1D3	None
None	None	LOC108634508	None
ENSCHIG00000002396	ENSCHIG00000002396	LOC102181286	None
ENSCHIG00000000265	ITGB1BP2	ITGB1BP2	integrin subunit beta 1 binding protein 2 [Source:HGNC Symbol;Acc:HGNC:6154]
None	None	LOC108634603	None
None	None	LOC108634645	None
ENSCHIG00000012958	TMEM255B	TMEM255B	transmembrane protein 255B [Source:HGNC Symbol;Acc:HGNC:28297]
ENSCHIG00000006118	TKTL1	TKTL1	transketolase like 1 [Source:HGNC Symbol;Acc:HGNC:11835]
None	None	LOC108634865	None
ENSCHIG00000020174	ENSCHIG00000020174	LOC108634976	None
None	None	LOC108635120	None
None	None	LOC108635252	None

## Sheet: Table_S4_Uniq_THO_anno
Ensembl Ids	Gene Name	Gene Alias	Description
None	None	LOC102186800	None
None	None	LOC102188976	None
ENSCHIG00000016051	CD86	CD86	CD86 molecule [Source:HGNC Symbol;Acc:HGNC:1705]
ENSCHIG00000022664	SLC12A8	SLC12A8	solute carrier family 12 member 8 [Source:HGNC Symbol;Acc:HGNC:15595]
ENSCHIG00000021260	CLDN1	CLDN1	claudin 1 [Source:HGNC Symbol;Acc:HGNC:2032]
ENSCHIG00000011373	KNG1	KNG1	kininogen 1 [Source:HGNC Symbol;Acc:HGNC:6383]
ENSCHIG00000019127	TM4SF18	TM4SF18	transmembrane 4 L six family member 18 [Source:HGNC Symbol;Acc:HGNC:25181]
ENSCHIG00000014298	NME9	NME9	NME/NM23 family member 9 [Source:HGNC Symbol;Acc:HGNC:21343]
None	None	UMODL1	None
None	None	LOC108636604	None
ENSCHIG00000015392	FGR	FGR	FGR proto-oncogene, Src family tyrosine kinase [Source:HGNC Symbol;Acc:HGNC:3697]
ENSCHIG00000013860	LCK	LCK	LCK proto-oncogene, Src family tyrosine kinase [Source:HGNC Symbol;Acc:HGNC:6524]
ENSCHIG00000025833	GPBAR1	GPBAR1	G protein-coupled bile acid receptor 1 [Source:HGNC Symbol;Acc:HGNC:19680]
ENSCHIG00000024433	MREG	MREG	melanoregulin [Source:HGNC Symbol;Acc:HGNC:25478]
ENSCHIG00000022575	ZDBF2	ZDBF2	zinc finger DBF-type containing 2 [Source:HGNC Symbol;Acc:HGNC:29313]
ENSCHIG00000013677	ENSCHIG00000013677	LOC102171556	None
ENSCHIG00000026101	NCKAP5	NCKAP5	NCK associated protein 5 [Source:HGNC Symbol;Acc:HGNC:29847]
ENSCHIG00000027183	SLC4A10	SLC4A10	solute carrier family 4 member 10 [Source:HGNC Symbol;Acc:HGNC:13811]
ENSCHIG00000017969	DHRS9	DHRS9	dehydrogenase/reductase 9 [Source:HGNC Symbol;Acc:HGNC:16888]
ENSCHIG00000018974	LRP2	LRP2	LDL receptor related protein 2 [Source:HGNC Symbol;Acc:HGNC:6694]
None	None	LOC102179330	None
ENSCHIG00000021563	FRZB	FRZB	frizzled related protein [Source:HGNC Symbol;Acc:HGNC:3959]
None	None	LOC102176648	None
None	None	LOC102179328	None
ENSCHIG00000017752	CSMD2	CSMD2	CUB and Sushi multiple domains 2 [Source:HGNC Symbol;Acc:HGNC:19290]
ENSCHIG00000007728	ZMYND12	ZMYND12	zinc finger MYND-type containing 12 [Source:HGNC Symbol;Acc:HGNC:21192]
ENSCHIG00000015909	CFAP57	CFAP57	cilia and flagella associated protein 57 [Source:HGNC Symbol;Acc:HGNC:26485]
ENSCHIG00000024937	C1orf210	C3H1ORF210	chromosome 1 open reading frame 210 [Source:HGNC Symbol;Acc:HGNC:28755]
None	None	TCTEX1D4	None
None	None	TRNAS-AGA	None
ENSCHIG00000008212	ENSCHIG00000008212	LOC102172508	None
None	None	LOC106501969	None
None	None	LOC102184305	None
ENSCHIG00000027076	C1orf141	C3H1ORF141	chromosome 1 open reading frame 141 [Source:HGNC Symbol;Acc:HGNC:32044]
None	None	LOC102180176	None
None	None	LOC102188459	None
None	None	HFM1	None
ENSCHIG00000021230	LRRC39	LRRC39	leucine rich repeat containing 39 [Source:HGNC Symbol;Acc:HGNC:28228]
ENSCHIG00000015030	ENSCHIG00000015030	LOC102169641	None
ENSCHIG00000021505	ENSCHIG00000021505	LOC102190753	None
None	None	C3H1ORF194	None
ENSCHIG00000018209	ENSCHIG00000018209	LOC102181743	None
ENSCHIG00000014330	PTPN22	PTPN22	protein tyrosine phosphatase non-receptor type 22 [Source:HGNC Symbol;Acc:HGNC:9652]
ENSCHIG00000014664	SPAG17	SPAG17	sperm associated antigen 17 [Source:HGNC Symbol;Acc:HGNC:26620]
None	None	LOC102184212	None
ENSCHIG00000017231	SV2A	SV2A	synaptic vesicle glycoprotein 2A [Source:HGNC Symbol;Acc:HGNC:20566]
None	None	LOC102174991	None
None	None	ETV3L	None
None	None	LOC102168782	None
None	None	LOC102184859	None
None	None	DUSP27	None
None	None	LOC102188738	None
None	None	LOC102176390	None
None	None	PLXNA4	None
None	None	LOC102184690	None
None	None	LOC108635835	None
None	None	LOC102177127	None
ENSCHIG00000019490	TFEC	TFEC	transcription factor EC [Source:HGNC Symbol;Acc:HGNC:11754]
None	None	LOC102179160	None
None	None	LOC108635915	None
ENSCHIG00000017010	LAMB4	LAMB4	laminin subunit beta 4 [Source:HGNC Symbol;Acc:HGNC:6491]
ENSCHIG00000024424	TMEM196	TMEM196	transmembrane protein 196 [Source:HGNC Symbol;Acc:HGNC:22431]
ENSCHIG00000026852	SUN3	SUN3	Sad1 and UNC84 domain containing 3 [Source:HGNC Symbol;Acc:HGNC:22429]
ENSCHIG00000014663	UPP1	UPP1	uridine phosphorylase 1 [Source:HGNC Symbol;Acc:HGNC:12576]
ENSCHIG00000023572	CAPS2	CAPS2	calcyphosine 2 [Source:HGNC Symbol;Acc:HGNC:16471]
ENSCHIG00000003405	NFE2	NFE2	nuclear factor, erythroid 2 [Source:HGNC Symbol;Acc:HGNC:7780]
ENSCHIG00000011067	CELA1	CELA1	chymotrypsin like elastase 1 [Source:HGNC Symbol;Acc:HGNC:3308]
ENSCHIG00000026006	ASIC1	ASIC1	acid sensing ion channel subunit 1 [Source:HGNC Symbol;Acc:HGNC:100]
None	None	LOC108636003	None
None	None	LOC102191213	None
None	None	LOC102188656	None
ENSCHIG00000008000	MB	MB	myoglobin [Source:HGNC Symbol;Acc:HGNC:6915]
ENSCHIG00000024340	ENSCHIG00000024340	LOC102170588	None
ENSCHIG00000025632	ENSCHIG00000025632	LOC108636030	None
ENSCHIG00000013127	ENSCHIG00000013127	LOC102175008	None
ENSCHIG00000004907	LPAR5	LPAR5	lysophosphatidic acid receptor 5 [Source:HGNC Symbol;Acc:HGNC:13307]
None	None	LOC106502143	None
ENSCHIG00000012497	ARHGAP8	ARHGAP8	Rho GTPase activating protein 8 [Source:HGNC Symbol;Acc:HGNC:677]
None	None	LOC106501921	None
ENSCHIG00000021543	MIOX	MIOX	myo-inositol oxygenase [Source:HGNC Symbol;Acc:HGNC:14522]
ENSCHIG00000026205	NPY5R	NPY5R	neuropeptide Y receptor Y5 [Source:HGNC Symbol;Acc:HGNC:7958]
None	None	LOC108636261	None
ENSCHIG00000025316	LEF1	LEF1	lymphoid enhancer binding factor 1 [Source:NCBI gene (formerly Entrezgene);Acc:100860901]
ENSCHIG00000025496	MTTP	MTTP	microsomal triglyceride transfer protein [Source:HGNC Symbol;Acc:HGNC:7467]
ENSCHIG00000007476	RHOH	RHOH	ras homolog family member H [Source:HGNC Symbol;Acc:HGNC:686]
ENSCHIG00000011129	GABRA4	GABRA4	gamma-aminobutyric acid type A receptor subunit alpha4 [Source:HGNC Symbol;Acc:HGNC:4078]
ENSCHIG00000009195	EXOC1L	LOC102181939	exocyst complex component 1 like [Source:HGNC Symbol;Acc:HGNC:53433]
ENSCHIG00000015847	AREG	AREG	amphiregulin [Source:HGNC Symbol;Acc:HGNC:651]
ENSCHIG00000009216	HPSE	HPSE	heparanase [Source:HGNC Symbol;Acc:HGNC:5164]
ENSCHIG00000025479	ENSCHIG00000025479	LOC102173830	None
None	None	LOC108636346	None
ENSCHIG00000026988	RELL2	RELL2	RELT like 2 [Source:HGNC Symbol;Acc:HGNC:26902]
ENSCHIG00000005666	ENSCHIG00000005666	ECSCR	None
None	None	LOC108633314	None
ENSCHIG00000027217	FGF22	FGF22	fibroblast growth factor 22 [Source:HGNC Symbol;Acc:HGNC:3679]
None	None	LOC102174650	None
None	None	LOC108636387	None
ENSCHIG00000017597	TMPRSS9	TMPRSS9	transmembrane serine protease 9 [Source:HGNC Symbol;Acc:HGNC:30079]
ENSCHIG00000018660	TLE6	TLE6	TLE family member 6, subcortical maternal complex member [Source:HGNC Symbol;Acc:HGNC:30788]
ENSCHIG00000020728	FSD1	FSD1	fibronectin type III and SPRY domain containing 1 [Source:HGNC Symbol;Acc:HGNC:13745]
ENSCHIG00000012728	ENSCHIG00000012728	LOC102179374	None
ENSCHIG00000024600	ICAM5	ICAM5	intercellular adhesion molecule 5 [Source:HGNC Symbol;Acc:HGNC:5348]
ENSCHIG00000024064	PTGER1	PTGER1	prostaglandin E receptor 1 [Source:HGNC Symbol;Acc:HGNC:9593]
ENSCHIG00000015338	ENSCHIG00000015338	C7H19ORF67	None
ENSCHIG00000015217	CALR3	CALR3	calreticulin 3 [Source:HGNC Symbol;Acc:HGNC:20407]
None	None	CPAMD8	None
None	None	LOC108636545	None
None	None	LOC108636599	None
None	None	LOC102186014	None
None	None	LOC108636560	None
None	None	LOC102187766	None
ENSCHIG00000022472	TRPM3	TRPM3	transient receptor potential cation channel subfamily M member 3 [Source:HGNC Symbol;Acc:HGNC:17992]
ENSCHIG00000006004	FOXE1	FOXE1	forkhead box E1 [Source:HGNC Symbol;Acc:HGNC:3806]
ENSCHIG00000019052	DMTN	DMTN	dematin actin binding protein [Source:HGNC Symbol;Acc:HGNC:3382]
ENSCHIG00000011107	PHYHIP	PHYHIP	phytanoyl-CoA 2-hydroxylase interacting protein [Source:HGNC Symbol;Acc:HGNC:16865]
ENSCHIG00000020043	ENSCHIG00000020043	LOC102183600	None
ENSCHIG00000017472	FBP2	FBP1	fructose-bisphosphatase 2 [Source:HGNC Symbol;Acc:HGNC:3607]
None	None	LOC108636575	None
None	None	LOC108636579	None
ENSCHIG00000021557	SLC46A2	SLC46A2	solute carrier family 46 member 2 [Source:HGNC Symbol;Acc:HGNC:16055]
None	None	TRDN	None
ENSCHIG00000009914	MYB	MYB	MYB proto-oncogene, transcription factor [Source:HGNC Symbol;Acc:HGNC:7545]
None	None	PACRG	None
None	None	LOC108636751	None
ENSCHIG00000016739	RPS6KL1	RPS6KL1	ribosomal protein S6 kinase like 1 [Source:HGNC Symbol;Acc:HGNC:20222]
None	None	LOC108636854	None
ENSCHIG00000002285	DAPK2	DAPK2	death associated protein kinase 2 [Source:HGNC Symbol;Acc:HGNC:2675]
ENSCHIG00000002321	ENSCHIG00000002321	RNASE6	None
ENSCHIG00000023140	MEGF11	MEGF11	multiple EGF like domains 11 [Source:HGNC Symbol;Acc:HGNC:29635]
ENSCHIG00000025018	SLC4A5	SLC4A5	solute carrier family 4 member 5 [Source:HGNC Symbol;Acc:HGNC:18168]
ENSCHIG00000013329	ENSCHIG00000013329	NRXN1	None
ENSCHIG00000016778	NRXN1	NRXN1	neurexin 1 [Source:HGNC Symbol;Acc:HGNC:8008]
None	None	LOC108637142	None
None	None	LOC102176428	None
ENSCHIG00000017397	ENSCHIG00000017397	DNAH6	None
ENSCHIG00000017955	OTX1	OTX1	orthodenticle homeobox 1 [Source:HGNC Symbol;Acc:HGNC:8521]
None	None	LOC102189216	None
None	None	ADGRF3	None
ENSCHIG00000017272	ATP6V1C2	ATP6V1C2	ATPase H+ transporting V1 subunit C2 [Source:HGNC Symbol;Acc:HGNC:18264]
ENSCHIG00000021333	ENSCHIG00000021333	LOC102190239	None
ENSCHIG00000012218	LHX6	LHX6	LIM homeobox 6 [Source:HGNC Symbol;Acc:HGNC:21735]
None	None	LOC102180770	None
None	None	LOC102185892	None
ENSCHIG00000016126	ENSCHIG00000016126	LOC102185549	None
ENSCHIG00000023218	ATP12A	ATP12A	ATPase H+/K+ transporting non-gastric alpha2 subunit [Source:HGNC Symbol;Acc:HGNC:13816]
None	None	LOC102178636	None
ENSCHIG00000013941	SOHLH2	LOC102186027	spermatogenesis and oogenesis specific basic helix-loop-helix 2 [Source:HGNC Symbol;Acc:HGNC:26026]
ENSCHIG00000023762	ITIH2	ITIH2	inter-alpha-trypsin inhibitor heavy chain 2 [Source:HGNC Symbol;Acc:HGNC:6167]
ENSCHIG00000020595	SKIDA1	SKIDA1	SKI/DACH domain containing 1 [Source:HGNC Symbol;Acc:HGNC:32697]
ENSCHIG00000025773	GPR158	GPR158	G protein-coupled receptor 158 [Source:HGNC Symbol;Acc:HGNC:23689]
ENSCHIG00000023775	MRC1	MRC1	mannose receptor C-type 1 [Source:HGNC Symbol;Acc:HGNC:7228]
ENSCHIG00000024612	SLC39A12	SLC39A12	solute carrier family 39 member 12 [Source:HGNC Symbol;Acc:HGNC:20860]
None	None	LOC108637392	None
ENSCHIG00000010610	PRND	PRND	prion like protein doppel [Source:HGNC Symbol;Acc:HGNC:15748]
ENSCHIG00000027237	TGM3	TGM3	transglutaminase 3 [Source:HGNC Symbol;Acc:HGNC:11779]
None	None	LOC108637399	None
ENSCHIG00000010911	SLA2	SLA2	Src like adaptor 2 [Source:HGNC Symbol;Acc:HGNC:17329]
ENSCHIG00000023124	PTPRT	PTPRT	protein tyrosine phosphatase receptor type T [Source:HGNC Symbol;Acc:HGNC:9682]
ENSCHIG00000020737	TOX2	TOX2	TOX high mobility group box family member 2 [Source:HGNC Symbol;Acc:HGNC:16095]
ENSCHIG00000017895	CA13	LOC102175315	carbonic anhydrase 13 [Source:HGNC Symbol;Acc:HGNC:14914]
None	None	LOC102188518	None
ENSCHIG00000008262	FABP4	LOC100861279	fatty acid binding protein 4 [Source:HGNC Symbol;Acc:HGNC:3559]
None	None	LOC106502861	None
ENSCHIG00000017967	JPH1	JPH1	junctophilin 1 [Source:HGNC Symbol;Acc:HGNC:14201]
ENSCHIG00000014260	OC90	OC90	otoconin 90 [Source:HGNC Symbol;Acc:HGNC:8100]
None	None	TOP1MT	None
ENSCHIG00000022294	MAPK15	MAPK15	mitogen-activated protein kinase 15 [Source:HGNC Symbol;Acc:HGNC:24667]
None	None	LOC108637540	None
ENSCHIG00000018487	B3GAT2	B3GAT2	beta-1,3-glucuronyltransferase 2 [Source:HGNC Symbol;Acc:HGNC:922]
ENSCHIG00000018348	KCNQ5	KCNQ5	potassium voltage-gated channel subfamily Q member 5 [Source:HGNC Symbol;Acc:HGNC:6299]
None	None	LOC102187150	None
None	None	LOC102174412	None
ENSCHIG00000019747	SPI1	SPI1	Spi-1 proto-oncogene [Source:HGNC Symbol;Acc:HGNC:11241]
ENSCHIG00000010337	KIAA1549L	KIAA1549L	KIAA1549 like [Source:HGNC Symbol;Acc:HGNC:24836]
ENSCHIG00000018240	PRRG4	PRRG4	proline rich and Gla domain 4 [Source:HGNC Symbol;Acc:HGNC:30799]
ENSCHIG00000012684	FOLR2	FOLR2	folate receptor beta [Source:HGNC Symbol;Acc:HGNC:3793]
ENSCHIG00000012359	ENSCHIG00000012359	LOC102168369	None
ENSCHIG00000021176	ENSCHIG00000021176	LOC102189885	None
ENSCHIG00000013639	CCDC153	CCDC153	coiled-coil domain containing 153 [Source:HGNC Symbol;Acc:HGNC:27446]
ENSCHIG00000020788	CXCR5	CXCR5	C-X-C motif chemokine receptor 5 [Source:HGNC Symbol;Acc:HGNC:1060]
ENSCHIG00000016062	JAML	JAML	junction adhesion molecule like [Source:HGNC Symbol;Acc:HGNC:19084]
ENSCHIG00000011009	SCN4B	SCN4B	sodium voltage-gated channel beta subunit 4 [Source:HGNC Symbol;Acc:HGNC:10592]
ENSCHIG00000008250	APOA5	APOA5	apolipoprotein A5 [Source:HGNC Symbol;Acc:HGNC:17288]
ENSCHIG00000016475	C11orf65	C15H11ORF65	chromosome 11 open reading frame 65 [Source:HGNC Symbol;Acc:HGNC:28519]
ENSCHIG00000019858	RAB39A	RAB39A	RAB39A, member RAS oncogene family [Source:HGNC Symbol;Acc:HGNC:16521]
None	None	LOC102179578	None
ENSCHIG00000022679	MMP3	MMP3	matrix metallopeptidase 3 [Source:HGNC Symbol;Acc:HGNC:7173]
None	None	TNFRSF8	None
ENSCHIG00000015339	NPPB	NPPB	natriuretic peptide B [Source:HGNC Symbol;Acc:HGNC:7940]
ENSCHIG00000024698	TAS1R1	TAS1R1	taste 1 receptor member 1 [Source:HGNC Symbol;Acc:HGNC:14448]
None	None	C16H1ORF158	None
ENSCHIG00000024232	RGSL1	RGSL1	regulator of G protein signaling like 1 [Source:HGNC Symbol;Acc:HGNC:18636]
ENSCHIG00000025968	CABP7	CABP7	calcium binding protein 7 [Source:HGNC Symbol;Acc:HGNC:20834]
None	None	C17H22ORF31	None
ENSCHIG00000012286	CABP1	CABP1	calcium binding protein 1 [Source:HGNC Symbol;Acc:HGNC:1384]
ENSCHIG00000026339	TESC	TESC	tescalcin [Source:HGNC Symbol;Acc:HGNC:26065]
None	None	LOC108637874	None
ENSCHIG00000008551	FZD10	FZD10	frizzled class receptor 10 [Source:HGNC Symbol;Acc:HGNC:4039]
ENSCHIG00000018258	ZNF891	ZNF891	zinc finger protein 891 [Source:HGNC Symbol;Acc:HGNC:38709]
None	None	LOC108637882	None
None	None	LOC106503084	None
ENSCHIG00000018050	KCTD19	KCTD19	potassium channel tetramerization domain containing 19 [Source:HGNC Symbol;Acc:HGNC:24753]
ENSCHIG00000004358	HSD11B2	HSD11B2	hydroxysteroid 11-beta dehydrogenase 2 [Source:HGNC Symbol;Acc:HGNC:5209]
None	None	LOC102188164	None
None	None	DMKN	None
ENSCHIG00000018247	ENSCHIG00000018247	LGALS7	None
ENSCHIG00000023823	ENSCHIG00000023823	LGALS7	None
ENSCHIG00000026532	ENSCHIG00000026532	LOC108633257	None
ENSCHIG00000013630	CD79A	CD79A	CD79a molecule [Source:HGNC Symbol;Acc:HGNC:1698]
ENSCHIG00000011232	FOXA3	FOXA3	forkhead box A3 [Source:HGNC Symbol;Acc:HGNC:5023]
ENSCHIG00000005606	SLC8A2	SLC8A2	solute carrier family 8 member A2 [Source:HGNC Symbol;Acc:HGNC:11069]
ENSCHIG00000012285	HRC	HRC	histidine rich calcium binding protein [Source:HGNC Symbol;Acc:HGNC:5178]
None	None	LOC102181423	None
ENSCHIG00000019110	COX6B2	LOC102184937	cytochrome c oxidase subunit 6B2 [Source:HGNC Symbol;Acc:HGNC:24380]
None	None	LOC108638094	None
ENSCHIG00000010818	DNAAF3	DNAAF3	dynein axonemal assembly factor 3 [Source:HGNC Symbol;Acc:HGNC:30492]
None	None	LOC102183000	None
ENSCHIG00000013253	BCL6B	BCL6B	BCL6B transcription repressor [Source:HGNC Symbol;Acc:HGNC:1002]
ENSCHIG00000022273	ATP1B2	ATP1B2	ATPase Na+/K+ transporting subunit beta 2 [Source:HGNC Symbol;Acc:HGNC:805]
ENSCHIG00000020790	WFIKKN2	WFIKKN2	WAP, follistatin/kazal, immunoglobulin, kunitz and netrin domain containing 2 [Source:HGNC Symbol;Acc:HGNC:30916]
ENSCHIG00000026878	SKAP1	SKAP1	src kinase associated phosphoprotein 1 [Source:HGNC Symbol;Acc:HGNC:15605]
None	None	LOC108638284	None
ENSCHIG00000014749	ENSCHIG00000014749	KRT14	None
ENSCHIG00000021218	NPB	NPB	neuropeptide B [Source:HGNC Symbol;Acc:HGNC:30099]
ENSCHIG00000013832	NPTX1	NPTX1	neuronal pentraxin 1 [Source:HGNC Symbol;Acc:HGNC:7952]
ENSCHIG00000005571	ITGB4	ITGB4	integrin subunit beta 4 [Source:HGNC Symbol;Acc:HGNC:6158]
None	None	SMIM6	None
None	None	LOC102174336	None
ENSCHIG00000024904	DNAI2	DNAI2	dynein axonemal intermediate chain 2 [Source:HGNC Symbol;Acc:HGNC:18744]
None	None	LOC108638405	None
None	None	LOC106503312	None
ENSCHIG00000012832	IL31RA	IL31RA	interleukin 31 receptor A [Source:HGNC Symbol;Acc:HGNC:18969]
ENSCHIG00000007230	GZMA	GZMA	granzyme A [Source:HGNC Symbol;Acc:HGNC:4708]
ENSCHIG00000024729	HCN1	HCN1	hyperpolarization activated cyclic nucleotide gated potassium channel 1 [Source:HGNC Symbol;Acc:HGNC:4845]
None	None	LOC102170913	None
None	None	C20H5ORF49	None
None	None	C20H5ORF38	None
None	None	LOC108638540	None
None	None	KIAA1024	None
None	None	LOC106503371	None
None	None	CATSPERB	None
ENSCHIG00000015583	CHGA	CHGA	chromogranin A [Source:HGNC Symbol;Acc:HGNC:1929]
ENSCHIG00000012128	ENSCHIG00000012128	LOC106503930	None
None	None	LOC108638507	None
None	None	LOC102172768	None
ENSCHIG00000007774	OXTR	OXTR	oxytocin receptor [Source:HGNC Symbol;Acc:HGNC:8529]
ENSCHIG00000022612	DNAH12	DNAH12	dynein axonemal heavy chain 12 [Source:HGNC Symbol;Acc:HGNC:2943]
ENSCHIG00000024683	ITIH3	ITIH3	inter-alpha-trypsin inhibitor heavy chain 3 [Source:HGNC Symbol;Acc:HGNC:6168]
None	None	LOC108638594	None
None	None	LOC102182608	None
ENSCHIG00000017621	LSMEM2	LSMEM2	leucine rich single-pass membrane protein 2 [Source:HGNC Symbol;Acc:HGNC:26781]
ENSCHIG00000010723	ENSCHIG00000010723	LOC102181641	None
ENSCHIG00000004792	H2AC6	LOC102185049	H2A clustered histone 6 [Source:HGNC Symbol;Acc:HGNC:4733]
ENSCHIG00000008906	ENSCHIG00000008906	LOC102173348	None
None	None	LOC108633466	None
ENSCHIG00000022732	NCR3	NCR3	natural cytotoxicity triggering receptor 3 [Source:HGNC Symbol;Acc:HGNC:19077]
ENSCHIG00000017352	VWA7	VWA7	von Willebrand factor A domain containing 7 [Source:HGNC Symbol;Acc:HGNC:13939]
None	None	LOC108633438	None
ENSCHIG00000009071	PACSIN1	PACSIN1	protein kinase C and casein kinase substrate in neurons 1 [Source:HGNC Symbol;Acc:HGNC:8570]
ENSCHIG00000021894	ENSCHIG00000021894	LOC102170373	None
None	None	LOC108633772	None
ENSCHIG00000021842	DSG3	DSG3	desmoglein 3 [Source:HGNC Symbol;Acc:HGNC:3050]
ENSCHIG00000006661	DSC1	DSC1	desmocollin 1 [Source:HGNC Symbol;Acc:HGNC:3035]
ENSCHIG00000009159	ENSCHIG00000009159	LOC102170193	None
ENSCHIG00000012461	CLUL1	CLUL1	clusterin like 1 [Source:HGNC Symbol;Acc:HGNC:2096]
ENSCHIG00000016585	MYO5B	MYO5B	myosin VB [Source:HGNC Symbol;Acc:HGNC:7603]
None	None	LOC106503566	None
None	None	LOC108633926	None
None	None	LOC106503592	None
ENSCHIG00000024594	SEZ6L2	SEZ6L2	seizure related 6 homolog like 2 [Source:HGNC Symbol;Acc:HGNC:30844]
ENSCHIG00000022178	NCF1	NCF1	neutrophil cytosolic factor 1 [Source:HGNC Symbol;Acc:HGNC:7660]
None	None	LOC102182751	None
ENSCHIG00000014207	ENSCHIG00000014207	LOC102190927	None
ENSCHIG00000019527	CALHM3	CALHM3	calcium homeostasis modulator 3 [Source:HGNC Symbol;Acc:HGNC:23458]
None	None	LOC108634028	None
None	None	LOC108634035	None
None	None	LOC102184311	None
ENSCHIG00000003219	ENPP6	ENPP6	ectonucleotide pyrophosphatase/phosphodiesterase 6 [Source:HGNC Symbol;Acc:HGNC:23409]
ENSCHIG00000022565	OGDHL	OGDHL	oxoglutarate dehydrogenase L [Source:HGNC Symbol;Acc:HGNC:25590]
ENSCHIG00000000253	COL13A1	COL13A1	collagen type XIII alpha 1 chain [Source:HGNC Symbol;Acc:HGNC:2190]
None	None	LOC102169358	None
None	None	LOC108634132	None
None	None	LOC102191401	None
None	None	LOC102182198	None
ENSCHIG00000024172	GAS2	GAS2	growth arrest specific 2 [Source:HGNC Symbol;Acc:HGNC:4167]
ENSCHIG00000008345	PTPN5	PTPN5	protein tyrosine phosphatase non-receptor type 5 [Source:HGNC Symbol;Acc:HGNC:9657]
ENSCHIG00000016791	ENSCHIG00000016791	LOC106503728	None
ENSCHIG00000009808	SYT7	SYT7	synaptotagmin 7 [Source:HGNC Symbol;Acc:HGNC:11514]
ENSCHIG00000023094	ENSCHIG00000023094	LMNTD2	None
ENSCHIG00000011568	ENSCHIG00000011568	PKP3	None
None	None	LOC102176306	None
ENSCHIG00000003732	TNNI2	TNNI2	troponin I2, fast skeletal type [Source:HGNC Symbol;Acc:HGNC:11946]
ENSCHIG00000011577	FGF16	FGF16	fibroblast growth factor 16 [Source:HGNC Symbol;Acc:HGNC:3672]
ENSCHIG00000019311	PLAC1	PLAC1	placenta enriched 1 [Source:HGNC Symbol;Acc:HGNC:9044]
ENSCHIG00000025645	TENM1	TENM1	teneurin transmembrane protein 1 [Source:HGNC Symbol;Acc:HGNC:8117]
None	None	LOC102169849	None
ENSCHIG00000013712	IL13RA2	IL13RA2	interleukin 13 receptor subunit alpha 2 [Source:HGNC Symbol;Acc:HGNC:5975]
None	None	LOC108634429	None
None	None	NLRP6	None
None	None	LOC102183505	None
None	None	LOC102169407	None
None	None	LOC108634694	None
None	None	LOC108634745	None
None	None	LOC108634770	None
None	None	LOC102187304	None
None	None	LOC106501861	None
None	None	LOC106502819	None
None	None	LOC108634947	None
None	None	LOC108635465	None
