# Supplementary material for: Transcriptome analysis of goat adipose tissue-derived mesenchymal stem cells cultured in variable oxygen conditions
Source: Front Cell Dev Biol. 2026 Jul 1;14:1814793. doi: 10.3389/fcell.2026.1814793 (PMC13368766; doi:10.3389/fcell.2026.1814793)
Supplement: Supplementary file 3 [file DataSheet2.xlsx]

## Sheet: TableS1_NO_HO_Down
Gene_id	GADMSC_HO_2	GADMSC_HO_4	GADMSC_HO_10	GADMSC_NO_1	GADMSC_NO_3	GADMSC_NO_7	log2FoldChange	lfcSE	stat	pvalue	padj	diffexpressed	Gene Name	Gene.description	GO.term.accession	GO.term.name	GO.term.accession.1	GO.term.name.1	GO.term.accession.2	GO.term.name.2	GO.term.accession.3	GO.term.name.3	GO.term.accession.4	GO.term.name.4	GO.term.accession.5	GO.term.name.5	GO.term.accession.6	GO.term.name.6	GO.term.accession.7	GO.term.name.7
ENSCHIG00000009694	163.962	137.005	30.6946	2104.79	344.669	169.053	-2.97845	1.00615	-2.96024	0.003074	0.003074	DOWN:Ho	RRM2	ribonucleotide reductase regulatory subunit M2 [Source:HGNC Symbol;Acc:HGNC:10452]	GO:0009263	deoxyribonucleotide biosynthetic process
ENSCHIG00000020079	111.071	129.394	11.3085	1510.88	243.41	146.447	-2.91168	0.976113	-2.98294	0.00285497	0.00285497	DOWN:Ho			GO:1904668	positive regulation of ubiquitin protein ligase activity	GO:0097027	ubiquitin-protein transferase activator activity	GO:0010997	anaphase-promoting complex binding
ENSCHIG00000019752	39.1394	37.2113	1.6155	457.24	77.8913	43.2462	-2.8775	1.02444	-2.80885	0.00497195	0.00497195	DOWN:Ho	PIMREG	PICALM interacting mitotic regulator [Source:HGNC Symbol;Acc:HGNC:25483]	GO:0005730	nucleolus
ENSCHIG00000026636	49.7176	27.0628	8.07752	472.15	74.9704	27.5203	-2.75202	1.02996	-2.67197	0.00754071	0.00754071	DOWN:Ho	CENPT	centromere protein T [Source:HGNC Symbol;Acc:HGNC:25787]	GO:0051382	kinetochore assembly
ENSCHIG00000022907	32.7925	21.1428	0	289.088	52.5766	18.6745	-2.72538	1.15492	-2.3598	0.0182849	0.0182849	DOWN:Ho	AURKB	aurora kinase B [Source:HGNC Symbol;Acc:HGNC:11390]	GO:0032133	chromosome passenger complex
ENSCHIG00000011973	4.23129	2.53714	1.6155	35.6183	10.7101	3.93147	-2.56138	1.12172	-2.28345	0.0224041	0.0224041	DOWN:Ho	NEURL1B	neuralized E3 ubiquitin protein ligase 1B [Source:HGNC Symbol;Acc:HGNC:35422]
ENSCHIG00000025427	53.9489	32.9828	3.23101	399.257	89.575	42.2633	-2.54756	0.972138	-2.62057	0.00877832	0.00877832	DOWN:Ho	FOXM1	forkhead box M1 [Source:NCBI gene (formerly Entrezgene);Acc:102170590]	GO:0003677	DNA binding
ENSCHIG00000026661	28.5612	30.4456	3.23101	294.058	41.8666	31.4518	-2.5445	0.971972	-2.61787	0.00884807	0.00884807	DOWN:Ho	PCLAF	PCNA clamp associated factor [Source:HGNC Symbol;Acc:HGNC:28961]
ENSCHIG00000013074	40.1972	40.5942	1.6155	371.922	70.1022	41.2805	-2.53914	1.02728	-2.4717	0.0134471	0.0134471	DOWN:Ho	CDCA3	cell division cycle associated 3 [Source:HGNC Symbol;Acc:HGNC:14624]	GO:0005912	adherens junction
ENSCHIG00000022997	45.4863	39.7485	22.6171	496.172	87.6277	40.2976	-2.52827	0.873148	-2.89558	0.0037846	0.0037846	DOWN:Ho	SHCBP1	SHC binding and spindle associated 1 [Source:HGNC Symbol;Acc:HGNC:29547]
ENSCHIG00000009909	167.136	214.811	35.5411	1860.44	351.485	192.642	-2.52273	0.852215	-2.96021	0.00307431	0.00307431	DOWN:Ho	ASPM	assembly factor for spindle microtubules [Source:HGNC Symbol;Acc:HGNC:19048]	GO:0007051	spindle organization
ENSCHIG00000009433	52.8911	44.8227	11.3085	482.09	72.0495	35.3833	-2.42713	0.940486	-2.58072	0.00985952	0.00985952	DOWN:Ho	NEK2	NIMA related kinase 2 [Source:HGNC Symbol;Acc:HGNC:7745]	GO:0006468	protein phosphorylation
ENSCHIG00000023965	95.2039	74.4227	21.0016	816.736	142.152	66.835	-2.42298	0.88439	-2.73971	0.00614926	0.00614926	DOWN:Ho	SPAG5	sperm associated antigen 5 [Source:HGNC Symbol;Acc:HGNC:13452]	GO:0051988	regulation of attachment of spindle microtubules to kinetochore
ENSCHIG00000025146	115.303	129.394	17.7706	1122.39	203.491	81.5781	-2.41843	0.92337	-2.61914	0.00881516	0.00881516	DOWN:Ho	PRR11	proline rich 11 [Source:HGNC Symbol;Acc:HGNC:25619]	GO:0005634	nucleus
ENSCHIG00000013032	27.5034	12.6857	17.7706	225.307	49.6557	32.4347	-2.41108	0.757099	-3.18463	0.00144941	0.00144941	DOWN:Ho	CENPN	centromere protein N [Source:HGNC Symbol;Acc:HGNC:30873]	GO:0051382	kinetochore assembly
ENSCHIG00000015752	32.7925	34.6742	24.2326	334.647	90.5487	44.2291	-2.35243	0.800177	-2.93989	0.00328334	0.00328334	DOWN:Ho	CEP55	centrosomal protein 55 [Source:HGNC Symbol;Acc:HGNC:1161]	GO:0014066	regulation of phosphatidylinositol 3-kinase signaling
ENSCHIG00000004233	2.11564	5.07427	0	16.5667	14.6046	9.82868	-2.34809	0.900552	-2.60739	0.00912349	0.00912349	DOWN:Ho	SLC26A1	solute carrier family 26 member 1 [Source:HGNC Symbol;Acc:HGNC:10993]	GO:0019532	oxalate transport
ENSCHIG00000020706	112.129	94.7198	30.6946	902.055	183.045	116.961	-2.33477	0.794977	-2.9369	0.00331516	0.00331516	DOWN:Ho	HJURP	Holliday junction recognition protein [Source:HGNC Symbol;Acc:HGNC:25444]	GO:0042393	histone binding
ENSCHIG00000024453	33.8503	38.0571	17.7706	352.042	72.0495	29.4861	-2.33205	0.892166	-2.61392	0.00895093	0.00895093	DOWN:Ho	AURKA	aurora kinase A [Source:HGNC Symbol;Acc:HGNC:11393]	GO:0000212	meiotic spindle organization
ENSCHIG00000007326	13.7517	9.30283	3.23101	86.1466	29.2092	19.6574	-2.32645	0.754686	-3.08268	0.00205149	0.00205149	DOWN:Ho	E2F2	E2F transcription factor 2 [Source:HGNC Symbol;Acc:HGNC:3114]	GO:0000978	RNA polymerase II cis-regulatory region sequence-specific DNA binding
ENSCHIG00000026682	21.1564	7.61141	12.924	144.13	38.9457	22.606	-2.30877	0.863025	-2.67521	0.00746832	0.00746832	DOWN:Ho	FBXO5	F-box protein 5 [Source:HGNC Symbol;Acc:HGNC:13584]	GO:0005515	protein binding
ENSCHIG00000010109	45.4863	39.7485	25.8481	427.42	87.6277	25.5546	-2.27986	0.88425	-2.57829	0.00992895	0.00992895	DOWN:Ho	TTK	TTK protein kinase [Source:HGNC Symbol;Acc:HGNC:12401]	GO:0051304	chromosome separation
ENSCHIG00000026118	43.3707	34.6742	38.7721	338.788	123.652	54.0578	-2.14665	0.666536	-3.2206	0.0012792	0.0012792	DOWN:Ho			GO:0007165	signal transduction
ENSCHIG00000011982	102.609	102.331	51.6962	863.951	176.229	94.3554	-2.14169	0.795998	-2.69057	0.00713305	0.00713305	DOWN:Ho	BUB1	BUB1 mitotic checkpoint serine/threonine kinase [Source:HGNC Symbol;Acc:HGNC:1148]	GO:0007094	mitotic spindle assembly checkpoint signaling
ENSCHIG00000000360	101.551	147.154	38.7721	959.21	208.359	104.184	-2.14148	0.848516	-2.52379	0.0116097	0.0116097	DOWN:Ho	NDC80	NDC80 kinetochore complex component [Source:HGNC Symbol;Acc:HGNC:16909]	GO:0031262	Ndc80 complex
ENSCHIG00000021525	38.0816	38.0571	16.155	314.767	55.4976	38.3319	-2.13892	0.859932	-2.48731	0.0128712	0.0128712	DOWN:Ho	CCNF	cyclin F [Source:HGNC Symbol;Acc:HGNC:1591]	GO:0005515	protein binding
ENSCHIG00000018588	196.755	231.725	85.6217	1758.55	286.251	169.053	-2.10504	0.921416	-2.28457	0.0223379	0.0223379	DOWN:Ho	UHRF1	ubiquitin like with PHD and ring finger domains 1 [Source:HGNC Symbol;Acc:HGNC:12556]	GO:0005515	protein binding
ENSCHIG00000021502	59.238	47.3599	14.5395	348.728	85.6804	82.5609	-2.08296	0.726048	-2.8689	0.00411899	0.00411899	DOWN:Ho	SPC24	SPC24 component of NDC80 kinetochore complex [Source:HGNC Symbol;Acc:HGNC:26913]	GO:0005730	nucleolus
ENSCHIG00000016895	75.1053	96.4112	12.924	563.267	113.916	107.133	-2.08083	0.857682	-2.42611	0.0152616	0.0152616	DOWN:Ho	TK1	thymidine kinase 1 [Source:HGNC Symbol;Acc:HGNC:11830]	GO:0000166	nucleotide binding
ENSCHIG00000026166	34.9081	60.8913	29.0791	422.45	78.865	16.7088	-2.0491	0.990158	-2.06947	0.038502	0.038502	DOWN:Ho	MELK	maternal embryonic leucine zipper kinase [Source:HGNC Symbol;Acc:HGNC:16870]	GO:0004674	protein serine/threonine kinase activity
ENSCHIG00000010139	178.772	125.165	87.2373	1143.1	254.12	142.516	-1.97565	0.748795	-2.63844	0.00832894	0.00832894	DOWN:Ho	MYBL2	MYB proto-oncogene like 2 [Source:HGNC Symbol;Acc:HGNC:7548]	GO:0000981	DNA-binding transcription factor activity, RNA polymerase II-specific
ENSCHIG00000010808	106.84	101.485	108.239	897.913	202.517	127.773	-1.95683	0.716994	-2.72921	0.00634869	0.00634869	DOWN:Ho	KNTC1	kinetochore associated 1 [Source:HGNC Symbol;Acc:HGNC:17255]	GO:0015629	actin cytoskeleton
ENSCHIG00000015774	26.4455	39.7485	12.924	226.963	39.9193	26.5374	-1.88029	0.869734	-2.16191	0.0306252	0.0306252	DOWN:Ho	CEP72	centrosomal protein 72 [Source:HGNC Symbol;Acc:HGNC:25547]	GO:1904779	regulation of protein localization to centrosome
ENSCHIG00000013117	178.772	158.148	42.0031	949.27	267.751	136.619	-1.83365	0.782132	-2.34443	0.0190564	0.0190564	DOWN:Ho			GO:0007052	mitotic spindle organization
ENSCHIG00000026654	154.442	235.108	130.856	1430.53	244.384	131.704	-1.79479	0.86023	-2.08641	0.0369414	0.0369414	DOWN:Ho	HMMR	hyaluronan mediated motility receptor [Source:HGNC Symbol;Acc:HGNC:5012]	GO:0005540	hyaluronic acid binding
ENSCHIG00000002572	206.275	192.822	92.0838	1210.19	291.119	182.814	-1.7758	0.702381	-2.52826	0.0114631	0.0114631	DOWN:Ho	PRC1	protein regulator of cytokinesis 1 [Source:HGNC Symbol;Acc:HGNC:9341]	GO:0000226	microtubule cytoskeleton organization
ENSCHIG00000012498	424.186	392.41	268.174	2553.75	644.551	449.171	-1.74901	0.642829	-2.7208	0.00651246	0.00651246	DOWN:Ho	TOP2A	DNA topoisomerase II alpha [Source:HGNC Symbol;Acc:HGNC:11989]	GO:0046872	metal ion binding
ENSCHIG00000002616	247.53	246.948	187.399	1055.3	360.247	858.044	-1.73665	0.625764	-2.77525	0.00551594	0.00551594	DOWN:Ho	TPH2	tryptophan hydroxylase 2 [Source:HGNC Symbol;Acc:HGNC:20692]	GO:0042427	serotonin biosynthetic process
ENSCHIG00000024126	111.071	104.023	119.547	823.363	184.992	86.4924	-1.71115	0.776716	-2.20306	0.0275906	0.0275906	DOWN:Ho	KNL1	kinetochore scaffold 1 [Source:HGNC Symbol;Acc:HGNC:24054]	GO:0008608	attachment of spindle microtubules to kinetochore
ENSCHIG00000017736	60.2958	46.5142	117.932	548.357	127.547	54.0578	-1.70509	0.855446	-1.99322	0.0462376	0.0462376	DOWN:Ho	CCNA2	cyclin A2 [Source:HGNC Symbol;Acc:HGNC:1578]	GO:0097124	cyclin A2-CDK2 complex
ENSCHIG00000003841	40.1972	47.3599	59.7737	335.475	72.0495	63.8864	-1.68263	0.718031	-2.3434	0.0191091	0.0191091	DOWN:Ho			GO:0004674	protein serine/threonine kinase activity	GO:0006468	protein phosphorylation	GO:0004672	protein kinase activity	GO:0005524	ATP binding
ENSCHIG00000007935	106.84	97.2569	72.6977	660.182	110.995	115.978	-1.6794	0.714243	-2.3513	0.0187081	0.0187081	DOWN:Ho	NUSAP1	nucleolar and spindle associated protein 1 [Source:HGNC Symbol;Acc:HGNC:18538]	GO:0005819	spindle
ENSCHIG00000016998	47.602	23.6799	24.2326	214.538	47.7084	37.349	-1.64869	0.7503	-2.19737	0.0279937	0.0279937	DOWN:Ho			GO:0006325	chromatin organization
ENSCHIG00000012476	391.394	440.616	240.71	2224.9	578.343	331.227	-1.5462	0.652872	-2.3683	0.0178702	0.0178702	DOWN:Ho	CENPF	centromere protein F [Source:HGNC Symbol;Acc:HGNC:1857]	GO:0070840	dynein complex binding
ENSCHIG00000003444	170.309	133.623	113.085	843.243	204.465	157.259	-1.53047	0.710734	-2.15336	0.0312904	0.0312904	DOWN:Ho	NCAPG2	non-SMC condensin II complex subunit G2 [Source:HGNC Symbol;Acc:HGNC:21904]	GO:0005634	nucleus
ENSCHIG00000018049	246.472	179.291	298.868	1345.21	358.3	339.09	-1.49679	0.621705	-2.40755	0.0160599	0.0160599	DOWN:Ho	CENPE	centromere protein E [Source:HGNC Symbol;Acc:HGNC:1856]	GO:0007018	microtubule-based movement
ENSCHIG00000000353	69.8162	91.3369	77.5442	446.472	107.101	104.184	-1.4626	0.668421	-2.18814	0.0286597	0.0286597	DOWN:Ho	CDK1	cyclin dependent kinase 1 [Source:HGNC Symbol;Acc:HGNC:1722]	GO:0006468	protein phosphorylation
ENSCHIG00000020803	484.482	425.393	381.259	2571.97	636.762	330.244	-1.45471	0.678445	-2.14418	0.0320187	0.0320187	DOWN:Ho	DIAPH3	diaphanous related formin 3 [Source:HGNC Symbol;Acc:HGNC:15480]	GO:0016043	cellular component organization
ENSCHIG00000011430	78.2788	86.2626	74.3132	393.458	111.969	145.465	-1.44606	0.531751	-2.71943	0.0065394	0.0065394	DOWN:Ho	CENPW	centromere protein W [Source:HGNC Symbol;Acc:HGNC:21488]	GO:0051382	kinetochore assembly
ENSCHIG00000017066	62.4115	65.9656	48.4651	202.942	138.257	107.133	-1.33779	0.499575	-2.67786	0.00740934	0.00740934	DOWN:Ho	POP1	POP1 homolog, ribonuclease P/MRP subunit [Source:HGNC Symbol;Acc:HGNC:30129]	GO:0005655	nucleolar ribonuclease P complex
ENSCHIG00000001851	176.656	246.102	239.095	1096.71	300.855	274.22	-1.3375	0.590628	-2.26453	0.0235413	0.0235413	DOWN:Ho	KIF23	kinesin family member 23 [Source:HGNC Symbol;Acc:HGNC:6392]	GO:0007018	microtubule-based movement
ENSCHIG00000017068	2076.5	2245.37	1098.54	7267.8	3925.72	2126.93	-1.29686	0.529132	-2.45092	0.014249	0.014249	DOWN:Ho	ANLN	anillin, actin binding protein [Source:HGNC Symbol;Acc:HGNC:14082]	GO:0030496	midbody
ENSCHIG00000009238	121.649	100.64	63.0047	438.188	167.466	81.5781	-1.26592	0.6282	-2.01515	0.0438888	0.0438888	DOWN:Ho	KNSTRN	kinetochore localized astrin (SPAG5) binding protein [Source:HGNC Symbol;Acc:HGNC:30767]	GO:0000776	kinetochore
ENSCHIG00000023873	467.557	505.736	400.645	2237.33	624.104	413.788	-1.25318	0.63503	-1.97342	0.0484477	0.0484477	DOWN:Ho	TPX2	TPX2 microtubule nucleation factor [Source:HGNC Symbol;Acc:HGNC:1249]	GO:0005634	nucleus
ENSCHIG00000012361	150.211	126.857	37.1566	407.54	175.255	147.43	-1.21068	0.615644	-1.96653	0.0492374	0.0492374	DOWN:Ho	H2AX	H2A.X variant histone [Source:HGNC Symbol;Acc:HGNC:4739]	GO:0046982	protein heterodimerization activity
ENSCHIG00000010548	58.1802	74.4227	100.161	228.62	113.916	189.694	-1.19766	0.595068	-2.01264	0.0441528	0.0441528	DOWN:Ho			GO:0005634	nucleus
ENSCHIG00000000303	183.003	234.262	37.1566	429.905	291.119	302.723	-1.16503	0.576774	-2.01991	0.0433932	0.0433932	DOWN:Ho	SDF2L1	stromal cell derived factor 2 like 1 [Source:HGNC Symbol;Acc:HGNC:10676]	GO:0101031	chaperone complex
ENSCHIG00000022118	1014.45	721.393	579.966	2479.2	1243.34	1322.94	-1.12301	0.413731	-2.71436	0.00664044	0.00664044	DOWN:Ho	TUBB4B	tubulin beta 4B class IVb [Source:HGNC Symbol;Acc:HGNC:20771]	GO:0005200	structural constituent of cytoskeleton
ENSCHIG00000027019	404.088	304.456	145.395	684.203	500.452	665.402	-1.11182	0.42638	-2.60759	0.00911831	0.00911831	DOWN:Ho	IFRD2	interferon related developmental regulator 2 [Source:HGNC Symbol;Acc:HGNC:5457]
ENSCHIG00000023113	116.36	138.697	53.3117	246.015	200.57	208.368	-1.07868	0.509018	-2.11914	0.0340789	0.0340789	DOWN:Ho	LRP8	LDL receptor related protein 8 [Source:HGNC Symbol;Acc:HGNC:6700]	GO:0005509	calcium ion binding
ENSCHIG00000008338	12849.4	11080.5	3991.91	16013.3	15670.8	27133.1	-1.07471	0.44267	-2.42779	0.0151913	0.0151913	DOWN:Ho	LTBP2	latent transforming growth factor beta binding protein 2 [Source:HGNC Symbol;Acc:HGNC:6715]	GO:0005509	calcium ion binding
ENSCHIG00000027222	281.381	327.291	148.626	654.383	517.004	411.822	-1.05876	0.369722	-2.86367	0.00418764	0.00418764	DOWN:Ho	QPCTL	glutaminyl-peptide cyclotransferase like [Source:HGNC Symbol;Acc:HGNC:25952]	GO:0016603	glutaminyl-peptide cyclotransferase activity
ENSCHIG00000020170	1526.44	1134.95	431.34	1736.19	2091.38	2599.69	-1.05446	0.517736	-2.03667	0.0416832	0.0416832	DOWN:Ho	FDPS	farnesyl diphosphate synthase [Source:HGNC Symbol;Acc:HGNC:3631]	GO:0008299	isoprenoid biosynthetic process

## Sheet: TableS2_NO-HO_UP
Gene_id	GADMSC_HO_2	GADMSC_HO_4	GADMSC_HO_10	GADMSC_NO_1	GADMSC_NO_3	GADMSC_NO_7	log2FoldChange	lfcSE	stat	pvalue	padj	diffexpressed	Gene.name	Gene.description	GO.term.accession	GO.term.name	GO.term.accession.1	GO.term.name.1	GO.term.accession.2	GO.term.name.2	GO.term.accession.3	GO.term.name.3	GO.term.accession.4	GO.term.name.4	GO.term.accession.5	GO.term.name.5	GO.term.accession.6	GO.term.name.6	GO.term.accession.7	GO.term.name.7
ENSCHIG00000016856	7.40475	9.30283	84.0062	1.65667	0.973641	0.982868	4.7662	1.24092	3.84087	0.000122601	0.000122601	UP:Ho	TNFSF10	TNF superfamily member 10 [Source:HGNC Symbol;Acc:HGNC:11925]	GO:0006955	immune response
ENSCHIG00000014080	3.17346	0.845712	56.5427	1.65667	0	4.91434	3.19176	1.59678	1.99888	0.0456217	0.0456217	UP:Ho	CP	ceruloplasmin [Source:HGNC Symbol;Acc:HGNC:2295]	GO:0016491	oxidoreductase activity
ENSCHIG00000009100	97.3196	120.091	17.7706	9.11166	18.4992	1.96574	2.99709	0.937393	3.19726	0.00138738	0.00138738	UP:Ho			GO:0004497	monooxygenase activity	GO:0016712	oxidoreductase activity, acting on paired donors, with incorporation or reduction of molecular oxygen, reduced flavin or flavoprotein as one donor, and incorporation of one atom of oxygen	GO:0016705	oxidoreductase activity, acting on paired donors, with incorporation or reduction of molecular oxygen	GO:0005506	iron ion binding	GO:0020037	heme binding
ENSCHIG00000021630	1783.49	195.36	4707.58	89.46	223.938	786.295	2.60412	1.0498	2.48058	0.0131171	0.0131171	UP:Ho			GO:0006956	complement activation	GO:0004866	endopeptidase inhibitor activity	GO:0006954	inflammatory response	GO:0005615	extracellular space
ENSCHIG00000000527	26.4455	7.61141	6.46202	3.31333	1.94728	1.96574	2.48517	1.25117	1.98628	0.0470027	0.0470027	UP:Ho	PTGS1	prostaglandin-endoperoxide synthase 1 [Source:HGNC Symbol;Acc:HGNC:9604]	GO:0004601	peroxidase activity
ENSCHIG00000007288	175.598	228.342	1735.05	39.76	81.7859	271.272	2.44464	0.944841	2.58735	0.00967161	0.00967161	UP:Ho	PDE4B	phosphodiesterase 4B [Source:HGNC Symbol;Acc:HGNC:8781]	GO:0006198	cAMP catabolic process
ENSCHIG00000004709	271.86	244.411	21.0016	28.1633	44.7875	30.4689	2.37967	1.0202	2.33256	0.0196715	0.0196715	UP:Ho	CA12	carbonic anhydrase 12 [Source:HGNC Symbol;Acc:HGNC:1371]	GO:0004089	carbonate dehydratase activity
ENSCHIG00000010609	20.0986	5.91999	56.5427	0.828333	6.81549	9.82868	2.23561	1.07843	2.07301	0.0381709	0.0381709	UP:Ho	ANKAR	ankyrin and armadillo repeat containing [Source:HGNC Symbol;Acc:HGNC:26350]	GO:0005515	protein binding
ENSCHIG00000021210	25.3877	42.2856	48.4651	3.31333	10.7101	11.7944	2.17804	0.715666	3.04338	0.00233936	0.00233936	UP:Ho	C6	complement C6 [Source:HGNC Symbol;Acc:HGNC:1339]	GO:0005579	membrane attack complex
ENSCHIG00000017452	30.6768	21.9885	33.9256	7.455	7.78913	4.91434	2.09066	0.679878	3.07506	0.00210462	0.00210462	UP:Ho	LAYN	layilin [Source:HGNC Symbol;Acc:HGNC:29471]	GO:0005540	hyaluronic acid binding
ENSCHIG00000025775	102.609	158.994	741.517	66.2667	56.4712	142.516	1.91664	0.728351	2.63148	0.00850146	0.00850146	UP:Ho	RORA	RAR related orphan receptor A [Source:NCBI gene (formerly Entrezgene);Acc:100861305]	GO:0004879	nuclear receptor activity
ENSCHIG00000020292	217.911	247.794	675.281	72.8933	131.442	137.602	1.73645	0.536759	3.23507	0.00121613	0.00121613	UP:Ho	NR4A3	nuclear receptor subfamily 4 group A member 3 [Source:HGNC Symbol;Acc:HGNC:7982]	GO:0004879	nuclear receptor activity
ENSCHIG00000021082	561.703	411.016	789.982	206.255	264.83	110.081	1.59916	0.45891	3.48468	0.000492723	0.000492723	UP:Ho	HSD11B1	hydroxysteroid 11-beta dehydrogenase 1 [Source:HGNC Symbol;Acc:HGNC:5208]	GO:0016491	oxidoreductase activity
ENSCHIG00000011404	1748.58	2120.2	6529.87	1295.51	1766.19	1337.68	1.24062	0.507667	2.44377	0.0145346	0.0145346	UP:Ho	RESF1	retroelement silencing factor 1 [Source:HGNC Symbol;Acc:HGNC:25559]
ENSCHIG00000011842	77.221	50.7427	218.093	30.6483	50.6294	64.8693	1.23586	0.608708	2.0303	0.0423256	0.0423256	UP:Ho	CNMD	chondromodulin [Source:HGNC Symbol;Acc:HGNC:17005]	GO:0016525	negative regulation of angiogenesis
ENSCHIG00000019946	416.782	1402.19	1615.5	628.705	246.331	670.316	1.15173	0.581858	1.9794	0.0477708	0.0477708	UP:Ho	F3	coagulation factor III, tissue factor [Source:HGNC Symbol;Acc:HGNC:3541]	GO:0007596	blood coagulation
ENSCHIG00000015405	1164.66	825.415	3106.62	688.345	894.777	795.14	1.09873	0.473919	2.31838	0.0204285	0.0204285	UP:Ho	CCNL1	cyclin L1 [Source:HGNC Symbol;Acc:HGNC:20569]	GO:0000079	regulation of cyclin-dependent protein serine/threonine kinase activity
ENSCHIG00000017034	1377.28	1170.47	3872.36	689.173	1131.37	1195.17	1.08961	0.534635	2.03805	0.041545	0.041545	UP:Ho	KLF10	Kruppel like factor 10 [Source:HGNC Symbol;Acc:HGNC:11810]	GO:0045944	positive regulation of transcription by RNA polymerase II

## Sheet: TableS3_THO-HO_Down
Gene_id	GADMSC_HO_2	GADMSC_HO_4	GADMSC_HO_10	GADMSC_THO_8	GADMSC_THO_9	GADMSC_THO_5	log2FoldChange	lfcSE	stat	pvalue	padj	diffexpressed	Gene_name	Gene_description	Gene_ontology_id	Gene_ontology_description	Gene_ontology_id.1	Gene_ontology_description.1	Gene_ontology_id.2	Gene_ontology_description.2	Gene_ontology_id.3	Gene_ontology_description.3	Gene_ontology_id.4	Gene_ontology_description.4	X.y	X.1	X.2	X.3	X.4	X.5
ENSCHIG00000026062	6.34693	0	6.46202	0	0	0	-7.51759	2.34573	-3.20479	0.00135159	0.00135159	DOWN:Tho	GRB14	growth factor receptor bound protein 14 [Source:HGNC Symbol;Acc:HGNC:4565]	GO:0007165	signal transduction
ENSCHIG00000000460	0	0	6.46202	0	0	0	-6.38742	2.57489	-2.48066	0.013114	0.013114	DOWN:Tho			GO:0016020	membrane	GO:0016021	integral component of membrane
ENSCHIG00000003069	2.11564	9.30283	0	0.958171	0	0	-6.05907	2.29647	-2.63842	0.00832923	0.00832923	DOWN:Tho	KCNG4	potassium voltage-gated channel modifier subfamily G member 4 [Source:HGNC Symbol;Acc:HGNC:19697]	GO:0008076	voltage-gated potassium channel complex
ENSCHIG00000008199	0	3.38285	35.5411	0	0	0.946002	-5.88997	2.33087	-2.52693	0.0115063	0.0115063	DOWN:Tho	HOXA13	homeobox A13 [Source:HGNC Symbol;Acc:HGNC:5102]	GO:0000981	DNA-binding transcription factor activity, RNA polymerase II-specific
ENSCHIG00000018333	0	0.845712	30.6946	0	0	0	-5.88611	2.70034	-2.17977	0.0292745	0.0292745	DOWN:Tho	CYTIP	cytohesin 1 interacting protein [Source:HGNC Symbol;Acc:HGNC:9506]	GO:0005515	protein binding
ENSCHIG00000011524	0	0	0	0	0	0	-5.78361	2.91794	-1.98208	0.0474699	0.0474699	DOWN:Tho	NALF1	NALCN channel auxiliary factor 1 [Source:HGNC Symbol;Acc:HGNC:33877]	GO:0016020	membrane
ENSCHIG00000010780	4.23129	0.845712	59.7737	0.958171	0.89111	0	-4.69443	1.99672	-2.35107	0.0187196	0.0187196	DOWN:Tho	EYA2	EYA transcriptional coactivator and phosphatase 2 [Source:HGNC Symbol;Acc:HGNC:3520]	GO:0014706	striated muscle tissue development
ENSCHIG00000024715	4.23129	1.69142	19.3861	0.958171	0	0.946002	-4.61092	1.93821	-2.37896	0.0173616	0.0173616	DOWN:Tho	SLCO3A1	solute carrier organic anion transporter family member 3A1 [Source:HGNC Symbol;Acc:HGNC:10952]	GO:0005515	protein binding
ENSCHIG00000018046	0	1.69142	1.6155	0	0.89111	0	-4.58155	1.80804	-2.53399	0.0112772	0.0112772	DOWN:Tho	HNF1A	HNF1 homeobox A [Source:HGNC Symbol;Acc:HGNC:11621]	GO:0001889	liver development
ENSCHIG00000008514	34.9081	0.845712	135.702	3.83268	15.1489	1.892	-4.57836	1.56563	-2.9243	0.00345233	0.00345233	DOWN:Tho	DUOX1	dual oxidase 1 [Source:HGNC Symbol;Acc:HGNC:3062]	GO:0050665	hydrogen peroxide biosynthetic process
ENSCHIG00000022874	4.23129	7.61141	6.46202	0	0	1.892	-4.45902	1.34705	-3.3102	0.00093228	0.00093228	DOWN:Tho	ADCY5	adenylate cyclase 5 [Source:HGNC Symbol;Acc:HGNC:236]	GO:0006171	cAMP biosynthetic process
ENSCHIG00000010735	5.28911	0	35.5411	2.87451	4.45555	0	-4.42819	2.01797	-2.19438	0.0282078	0.0282078	DOWN:Tho	MAP28	MAP28 protein [Source:NCBI gene (formerly Entrezgene);Acc:100861192]	GO:0006952	defense response
ENSCHIG00000024216	11.636	2.53714	127.625	9.58171	9.80222	1.892	-4.35879	1.51518	-2.87674	0.00401803	0.00401803	DOWN:Tho	CHST15	carbohydrate sulfotransferase 15 [Source:HGNC Symbol;Acc:HGNC:18137]
ENSCHIG00000005326	8.46257	2.53714	130.856	11.498	7.12888	2.83801	-4.27114	1.57922	-2.70458	0.0068391	0.0068391	DOWN:Tho	PITX1	paired like homeodomain 1 [Source:HGNC Symbol;Acc:HGNC:9004]	GO:0000981	DNA-binding transcription factor activity, RNA polymerase II-specific
ENSCHIG00000022144	3.17346	0.845712	43.6186	2.87451	1.78222	0	-4.22059	1.61982	-2.60559	0.00917155	0.00917155	DOWN:Tho	NKD1	NKD inhibitor of WNT signaling pathway 1 [Source:HGNC Symbol;Acc:HGNC:17045]	GO:0030178	negative regulation of Wnt signaling pathway
ENSCHIG00000012801	8.46257	0	38.7721	3.83268	1.78222	1.892	-4.20686	1.8665	-2.25388	0.0242038	0.0242038	DOWN:Tho	DUOX2	dual oxidase 2 [Source:HGNC Symbol;Acc:HGNC:13273]	GO:0050665	hydrogen peroxide biosynthetic process
ENSCHIG00000027047	30.6768	31.2914	16.155	0.958171	3.56444	17.974	-3.94705	0.925943	-4.26273	2.02e-05	2.02e-05	DOWN:Tho			GO:0030298	receptor signaling protein tyrosine kinase activator activity	GO:0030971	receptor tyrosine kinase binding
ENSCHIG00000025183	14.8095	0	9.69303	0	2.67333	0	-3.94558	1.90087	-2.07567	0.0379243	0.0379243	DOWN:Tho	TRMT9B	tRNA methyltransferase 9B (putative) [Source:HGNC Symbol;Acc:HGNC:26725]	GO:0016300	tRNA (uracil) methyltransferase activity
ENSCHIG00000013180	30.6768	20.2971	268.174	5.74902	13.3667	24.596	-3.93072	1.13189	-3.47271	0.000515234	0.000515234	DOWN:Tho	SEMA5A	semaphorin 5A [Source:HGNC Symbol;Acc:HGNC:10736]	GO:0030215	semaphorin receptor binding
ENSCHIG00000000978	2.11564	1.69142	0	0	0	0.946002	-3.84004	1.88835	-2.03355	0.0419972	0.0419972	DOWN:Tho
ENSCHIG00000003341	6554.26	1278.72	156.704	72.821	851.011	251.636	-3.63756	1.49135	-2.43911	0.0147233	0.0147233	DOWN:Tho	ACTC1	actin alpha cardiac muscle 1 [Source:HGNC Symbol;Acc:HGNC:143]
ENSCHIG00000007274	13.7517	5.91999	0	3.83268	15.1489	1.892	-3.49172	1.46776	-2.37895	0.017362	0.017362	DOWN:Tho	TLL2	tolloid like 2 [Source:HGNC Symbol;Acc:HGNC:11844]	GO:0004222	metalloendopeptidase activity
ENSCHIG00000019068	8.46257	2.53714	3.23101	0	0.89111	4.73001	-3.41535	1.14011	-2.99564	0.0027387	0.0027387	DOWN:Tho	AJM1	apical junction component 1 homolog [Source:HGNC Symbol;Acc:HGNC:37284]	GO:0045216	cell-cell junction organization
ENSCHIG00000023628	38.0816	0	85.6217	6.70719	29.4066	1.892	-3.14171	1.50513	-2.08734	0.0368577	0.0368577	DOWN:Tho			GO:0005198	structural molecule activity
ENSCHIG00000019616	183.003	32.9828	4.84651	18.2052	32.08	17.028	-3.0904	1.30838	-2.362	0.0181765	0.0181765	DOWN:Tho	LEP	leptin [Source:HGNC Symbol;Acc:HGNC:6553]	GO:0005179	hormone activity
ENSCHIG00000006882	74.0475	38.0571	155.088	8.62353	22.2778	52.0301	-3.07272	0.804974	-3.81717	0.000134991	0.000134991	DOWN:Tho	ARSI	arylsulfatase family member I [Source:HGNC Symbol;Acc:HGNC:32521]	GO:0008484	sulfuric ester hydrolase activity
ENSCHIG00000023959	22.2143	13.5314	48.4651	7.66536	8.01999	13.244	-2.98602	0.8332	-3.5838	0.00033863	0.00033863	DOWN:Tho	SIPA1L2	signal induced proliferation associated 1 like 2 [Source:HGNC Symbol;Acc:HGNC:23800]	GO:0051056	regulation of small GTPase mediated signal transduction
ENSCHIG00000013526	393.51	358.582	294.022	43.1177	65.0511	175.01	-2.91984	0.645814	-4.52118	6.15e-06	6.15e-06	DOWN:Tho	SORBS1	sorbin and SH3 domain containing 1 [Source:HGNC Symbol;Acc:HGNC:14565]	GO:0005515	protein binding
ENSCHIG00000001204	2.11564	7.61141	53.3117	0	2.67333	4.73001	-2.83292	1.40704	-2.01338	0.0440745	0.0440745	DOWN:Tho			GO:0016740	transferase activity	GO:0005794	Golgi apparatus	GO:0016757	glycosyltransferase activity	GO:0006486	protein glycosylation	GO:0008373	sialyltransferase activity	GO:0097503	sialylation
ENSCHIG00000023220	34.9081	4.22856	53.3117	14.3726	33.8622	12.298	-2.72929	0.93792	-2.90994	0.00361495	0.00361495	DOWN:Tho	LOXL4	lysyl oxidase like 4 [Source:HGNC Symbol;Acc:HGNC:17171]	GO:0016641	oxidoreductase activity, acting on the CH-NH2 group of donors, oxygen as acceptor
ENSCHIG00000027194	121.649	27.9085	1080.77	17.2471	108.715	23.65	-2.69007	1.22129	-2.20264	0.02762	0.02762	DOWN:Tho	RASGRF2	Ras protein specific guanine nucleotide releasing factor 2 [Source:HGNC Symbol;Acc:HGNC:9876]	GO:0046578	regulation of Ras protein signal transduction
ENSCHIG00000017481	32.7925	80.3427	327.947	6.70719	3.56444	46.3541	-2.61037	1.15601	-2.25808	0.0239404	0.0239404	DOWN:Tho	SCUBE2	signal peptide, CUB domain and EGF like domain containing 2 [Source:HGNC Symbol;Acc:HGNC:30425]	GO:0005509	calcium ion binding
ENSCHIG00000020568	6.34693	22.8342	184.168	13.4144	13.3667	14.19	-2.59848	1.20398	-2.15825	0.0309086	0.0309086	DOWN:Tho	HOXA11	homeobox A11 [Source:HGNC Symbol;Acc:HGNC:5101]	GO:0000981	DNA-binding transcription factor activity, RNA polymerase II-specific
ENSCHIG00000024656	735.186	299.382	1610.66	228.045	292.284	59.5981	-2.56258	1.01111	-2.53442	0.0112635	0.0112635	DOWN:Tho	RAB11FIP1	RAB11 family interacting protein 1 [Source:HGNC Symbol;Acc:HGNC:30265]	GO:0031267	small GTPase binding
ENSCHIG00000022641	148.095	134.468	812.599	31.6196	76.6355	87.9782	-2.49878	0.852856	-2.92989	0.00339077	0.00339077	DOWN:Tho	ARNT2	aryl hydrocarbon receptor nuclear translocator 2 [Source:HGNC Symbol;Acc:HGNC:16876]	GO:0005667	transcription regulator complex
ENSCHIG00000013091	959.444	375.496	1059.77	344.941	124.755	70.0041	-2.3805	0.897294	-2.65297	0.00797863	0.00797863	DOWN:Tho	RFTN1	raftlin, lipid raft linker 1 [Source:HGNC Symbol;Acc:HGNC:30278]	GO:0045121	membrane raft
ENSCHIG00000026970	29.619	22.8342	92.0838	8.62353	10.6933	24.596	-2.36504	1.00751	-2.34741	0.0189044	0.0189044	DOWN:Tho	FAM20A	FAM20A golgi associated secretory pathway pseudokinase [Source:HGNC Symbol;Acc:HGNC:23015]	GO:0005794	Golgi apparatus
ENSCHIG00000019062	22393	16630.1	35890.1	5352.34	10804.7	8812.01	-2.3422	0.546592	-4.2851	1.83e-05	1.83e-05	DOWN:Tho	COL12A1	collagen type XII alpha 1 chain [Source:HGNC Symbol;Acc:HGNC:2188]	GO:0005515	protein binding
ENSCHIG00000025814	178.772	137.851	37.1566	11.498	54.3577	152.306	-2.30593	0.866903	-2.65996	0.00781499	0.00781499	DOWN:Tho	SBSPON	somatomedin B and thrombospondin type 1 domain containing [Source:HGNC Symbol;Acc:HGNC:30362]
ENSCHIG00000024298	110.013	49.0513	315.023	104.441	206.738	17.028	-2.27834	1.10963	-2.05324	0.0400492	0.0400492	DOWN:Tho	AKAP6	A-kinase anchoring protein 6 [Source:HGNC Symbol;Acc:HGNC:376]	GO:0048471	perinuclear region of cytoplasm
ENSCHIG00000001109	492.945	99.794	507.268	203.132	171.984	104.06	-2.25109	0.791383	-2.8445	0.00444815	0.00444815	DOWN:Tho	EFHD1	EF-hand domain family member D1 [Source:HGNC Symbol;Acc:HGNC:29556]	GO:0005509	calcium ion binding
ENSCHIG00000025898	13.7517	37.2113	25.8481	12.4562	11.5844	19.866	-2.19997	0.795744	-2.76467	0.00569805	0.00569805	DOWN:Tho			GO:0005247	voltage-gated chloride channel activity	GO:0006821	chloride transport
ENSCHIG00000021125	75.1053	27.0628	77.5442	22.0379	40.9911	20.812	-2.18094	0.858368	-2.5408	0.01106	0.01106	DOWN:Tho	RGCC	regulator of cell cycle [Source:HGNC Symbol;Acc:HGNC:20369]	GO:0051726	regulation of cell cycle
ENSCHIG00000012140	123.765	158.148	552.503	37.3687	73.9622	108.79	-2.04466	0.819283	-2.49567	0.0125719	0.0125719	DOWN:Tho	THSD4	thrombospondin type 1 domain containing 4 [Source:HGNC Symbol;Acc:HGNC:25835]	GO:0031012	extracellular matrix
ENSCHIG00000017600	99.4352	96.4112	298.868	25.8706	47.2289	71.8961	-2.03696	0.690885	-2.94833	0.00319496	0.00319496	DOWN:Tho	GLI2	GLI family zinc finger 2 [Source:HGNC Symbol;Acc:HGNC:4318]	GO:0046872	metal ion binding
ENSCHIG00000019681	447.459	300.228	508.884	79.5282	282.482	290.423	-2.02461	0.560489	-3.61223	0.00030358	0.00030358	DOWN:Tho	PMEPA1	prostate transmembrane protein, androgen induced 1 [Source:HGNC Symbol;Acc:HGNC:14107]	GO:0016020	membrane
ENSCHIG00000008403	41.255	60.0456	33.9256	0.958171	8.01999	12.298	-1.95332	0.761993	-2.56344	0.0103642	0.0103642	DOWN:Tho	MYOM3	myomesin 3 [Source:HGNC Symbol;Acc:HGNC:26679]	GO:0005515	protein binding
ENSCHIG00000005276	294.074	191.131	245.557	24.9124	53.4666	301.775	-1.94175	0.794749	-2.44322	0.0145569	0.0145569	DOWN:Tho	EPHB3	EPH receptor B3 [Source:HGNC Symbol;Acc:HGNC:3394]	GO:0005003	ephrin receptor activity
ENSCHIG00000011929	74.0475	160.685	413.569	22.0379	14.2578	217.58	-1.9323	0.938532	-2.05885	0.0395086	0.0395086	DOWN:Tho	TNFSF18	TNF superfamily member 18 [Source:HGNC Symbol;Acc:HGNC:11932]	GO:0016020	membrane
ENSCHIG00000010268	99.4352	43.1313	38.7721	50.783	40.9911	53.9221	-1.88023	0.759163	-2.47671	0.0132598	0.0132598	DOWN:Tho	GFRA3	GDNF family receptor alpha 3 [Source:HGNC Symbol;Acc:HGNC:4245]	GO:0038023	signaling receptor activity
ENSCHIG00000006724	86.7414	38.9028	17.7706	23.9543	37.4266	10.406	-1.87658	0.804621	-2.33225	0.0196877	0.0196877	DOWN:Tho	LTB4R2	leukotriene B4 receptor 2 [Source:HGNC Symbol;Acc:HGNC:19260]	GO:0004974	leukotriene receptor activity
ENSCHIG00000006291	118.476	38.0571	226.171	35.4523	21.3867	33.1101	-1.85797	0.742911	-2.50094	0.0123865	0.0123865	DOWN:Tho			GO:0005576	extracellular region	GO:0008430	selenium binding
ENSCHIG00000016711	325.809	404.25	948.301	102.524	220.104	259.204	-1.84194	0.625094	-2.94665	0.00321232	0.00321232	DOWN:Tho	SYNM	synemin [Source:HGNC Symbol;Acc:HGNC:24466]	GO:0008307	structural constituent of muscle
ENSCHIG00000017512	904.437	2170.1	294.022	104.441	298.522	874.106	-1.81608	0.774834	-2.34383	0.0190868	0.0190868	DOWN:Tho	ITGA8	integrin subunit alpha 8 [Source:HGNC Symbol;Acc:HGNC:6144]	GO:0008305	integrin complex
ENSCHIG00000002945	88.857	93.8741	87.2373	26.8288	31.1889	83.2481	-1.78759	0.476917	-3.74821	0.000178099	0.000178099	DOWN:Tho	EPB41L4B	erythrocyte membrane protein band 4.1 like 4B [Source:HGNC Symbol;Acc:HGNC:19818]	GO:0005856	cytoskeleton
ENSCHIG00000023843	58.1802	42.2856	37.1566	8.62353	27.6244	47.3001	-1.7021	0.653702	-2.60378	0.00922022	0.00922022	DOWN:Tho	MERTK	MER proto-oncogene, tyrosine kinase [Source:HGNC Symbol;Acc:HGNC:7027]	GO:0004713	protein tyrosine kinase activity
ENSCHIG00000007155	97.3196	103.177	555.734	33.536	49.9022	59.5981	-1.65615	0.728793	-2.27245	0.0230593	0.0230593	DOWN:Tho	NEDD4L	NEDD4 like E3 ubiquitin protein ligase [Source:HGNC Symbol;Acc:HGNC:7728]	GO:0061630	ubiquitin protein ligase activity
ENSCHIG00000012335	8.46257	16.9142	3.23101	7.66536	4.45555	10.406	-1.64797	0.825291	-1.99683	0.0458433	0.0458433	DOWN:Tho	INAFM2	InaF motif containing 2 [Source:HGNC Symbol;Acc:HGNC:35165]
ENSCHIG00000015995	15541.5	29878.2	10941.8	5155.92	8758.73	17823.6	-1.64668	0.542785	-3.03376	0.0024153	0.0024153	DOWN:Tho	FLNB	filamin B [Source:HGNC Symbol;Acc:HGNC:3755]	GO:0030154	cell differentiation
ENSCHIG00000008891	7072.59	12344.9	4752.81	1324.19	3153.64	8836.6	-1.62598	0.62321	-2.60904	0.00907976	0.00907976	DOWN:Tho	PDLIM5	PDZ and LIM domain 5 [Source:HGNC Symbol;Acc:HGNC:17468]	GO:0005515	protein binding
ENSCHIG00000011729	26.4455	10.9943	45.2341	5.74902	17.8222	17.028	-1.58205	0.672268	-2.35331	0.0186073	0.0186073	DOWN:Tho	CHD7	chromodomain helicase DNA binding protein 7 [Source:HGNC Symbol;Acc:HGNC:20626]	GO:0005515	protein binding
ENSCHIG00000009894	15.8673	27.9085	6.46202	8.62353	11.5844	9.46002	-1.57614	0.750276	-2.10075	0.0356629	0.0356629	DOWN:Tho	GPR17	G protein-coupled receptor 17 [Source:HGNC Symbol;Acc:HGNC:4471]	GO:0004930	G protein-coupled receptor activity
ENSCHIG00000016493	6597.63	11988	18156.7	2143.43	5041.01	8636.05	-1.57384	0.573498	-2.74429	0.00606427	0.00606427	DOWN:Tho	COL8A1	collagen type VIII alpha 1 chain [Source:HGNC Symbol;Acc:HGNC:2215]	GO:0005515	protein binding
ENSCHIG00000000293	200.986	107.405	415.185	124.562	143.469	43.5161	-1.56695	0.71383	-2.19513	0.0281544	0.0281544	DOWN:Tho	LDLRAD4	low density lipoprotein receptor class A domain containing 4 [Source:HGNC Symbol;Acc:HGNC:1224]	GO:0070412	R-SMAD binding
ENSCHIG00000018203	1318.05	760.295	1579.96	682.217	397.435	466.379	-1.56551	0.572636	-2.73386	0.00625966	0.00625966	DOWN:Tho	ENPP2	ectonucleotide pyrophosphatase/phosphodiesterase 2 [Source:HGNC Symbol;Acc:HGNC:3357]	GO:0004551	dinucleotide phosphatase activity
ENSCHIG00000008665	163.962	167.451	90.4683	55.5739	106.042	154.198	-1.55897	0.488305	-3.19261	0.00140992	0.00140992	DOWN:Tho	PLPPR2	phospholipid phosphatase related 2 [Source:HGNC Symbol;Acc:HGNC:29566]	GO:0006644	phospholipid metabolic process
ENSCHIG00000008935	13.7517	12.6857	11.3085	2.87451	4.45555	4.73001	-1.55734	0.735151	-2.11839	0.0341418	0.0341418	DOWN:Tho	chi-mir-143	chi-mir-143 [Source:miRBase;Acc:MI0030629]	GO:0035195	miRNA-mediated gene silencing	GO:0016442	RISC complex
ENSCHIG00000016492	661.138	894.764	180.937	147.558	410.802	771.937	-1.52819	0.772588	-1.97801	0.0479275	0.0479275	DOWN:Tho	CNNM2	cyclin and CBS domain divalent metal cation transport mediator 2 [Source:HGNC Symbol;Acc:HGNC:103]	GO:0016020	membrane
ENSCHIG00000017240	28.5612	45.6685	63.0047	3.83268	15.1489	40.6781	-1.52417	0.716619	-2.12689	0.0334292	0.0334292	DOWN:Tho	FZD6	frizzled class receptor 6 [Source:HGNC Symbol;Acc:HGNC:4044]	GO:0042813	Wnt receptor activity
ENSCHIG00000026458	89.9148	253.714	111.47	55.5739	57.9222	119.196	-1.52278	0.565502	-2.6928	0.0070855	0.0070855	DOWN:Tho	APLP1	amyloid beta precursor like protein 1 [Source:HGNC Symbol;Acc:HGNC:597]	GO:0008201	heparin binding
ENSCHIG00000005524	108.956	23.6799	30.6946	13.4144	48.12	26.488	-1.50458	0.763895	-1.96961	0.0488829	0.0488829	DOWN:Tho	IGFALS	insulin like growth factor binding protein acid labile subunit [Source:HGNC Symbol;Acc:HGNC:5468]	GO:0005515	protein binding
ENSCHIG00000012796	26.4455	38.0571	19.3861	10.5399	16.04	19.866	-1.49823	0.618545	-2.42218	0.0154277	0.0154277	DOWN:Tho			GO:0004930	G protein-coupled receptor activity	GO:0007186	G protein-coupled receptor signaling pathway
ENSCHIG00000010023	6660.04	12858.2	3449.1	3124.59	4656.94	8705.11	-1.49093	0.533457	-2.79484	0.00519258	0.00519258	DOWN:Tho	CRIM1	cysteine rich transmembrane BMP regulator 1 [Source:HGNC Symbol;Acc:HGNC:2359]	GO:0004857	enzyme inhibitor activity
ENSCHIG00000018012	45.4863	102.331	177.706	30.6615	52.5755	85.1402	-1.48743	0.659261	-2.25622	0.0240571	0.0240571	DOWN:Tho	SCD5	stearoyl-CoA desaturase 5 [Source:HGNC Symbol;Acc:HGNC:21088]	GO:0016717	oxidoreductase activity, acting on paired donors, with oxidation of a pair of donors resulting in the reduction of molecular oxygen to two molecules of water
ENSCHIG00000025184	144.922	160.685	161.55	71.8628	121.191	273.394	-1.48655	0.556998	-2.66886	0.0076109	0.0076109	DOWN:Tho	ADCY7	adenylate cyclase 7 [Source:HGNC Symbol;Acc:HGNC:238]	GO:0006171	cAMP biosynthetic process
ENSCHIG00000014303	149.153	246.102	264.943	79.5282	101.587	282.855	-1.48103	0.565778	-2.61768	0.00885296	0.00885296	DOWN:Tho	TYRO3	TYRO3 protein tyrosine kinase [Source:HGNC Symbol;Acc:HGNC:12446]	GO:0004713	protein tyrosine kinase activity
ENSCHIG00000019519	16.9251	26.2171	32.3101	13.4144	32.9711	42.5701	-1.45995	0.741118	-1.96994	0.0488457	0.0488457	DOWN:Tho	TENT5B	terminal nucleotidyltransferase 5B [Source:HGNC Symbol;Acc:HGNC:28273]	GO:1990817	RNA adenylyltransferase activity
ENSCHIG00000025767	1860.71	1607.7	1474.96	817.319	1306.37	1192.91	-1.45971	0.33665	-4.33599	1.45e-05	1.45e-05	DOWN:Tho	CSRP2	cysteine and glycine rich protein 2 [Source:HGNC Symbol;Acc:HGNC:2470]
ENSCHIG00000011937	782.788	309.531	1550.88	617.062	889.328	397.321	-1.42881	0.721749	-1.97965	0.0477429	0.0477429	DOWN:Tho	CTNNAL1	catenin alpha like 1 [Source:HGNC Symbol;Acc:HGNC:2512]	GO:0007266	Rho protein signal transduction
ENSCHIG00000027002	151.268	257.097	458.803	147.558	163.073	289.477	-1.41311	0.555279	-2.54487	0.0109318	0.0109318	DOWN:Tho	UBASH3B	ubiquitin associated and SH3 domain containing B [Source:HGNC Symbol;Acc:HGNC:29884]	GO:0005515	protein binding
ENSCHIG00000017793	9597.61	24300.7	10739.9	2804.57	5492.81	21161.1	-1.41122	0.675388	-2.0895	0.0366628	0.0366628	DOWN:Tho	FAT1	FAT atypical cadherin 1 [Source:HGNC Symbol;Acc:HGNC:3595]	GO:0005886	plasma membrane
ENSCHIG00000026232	17227.7	30598.7	2444.26	5447.2	10199.7	14734.9	-1.40898	0.715727	-1.96861	0.0489984	0.0489984	DOWN:Tho	PALLD	palladin, cytoskeletal associated protein [Source:HGNC Symbol;Acc:HGNC:17068]	GO:0030027	lamellipodium
ENSCHIG00000012747	290.901	227.497	108.239	108.273	93.5666	156.09	-1.37524	0.466331	-2.94906	0.00318739	0.00318739	DOWN:Tho	TBXA2R	thromboxane A2 receptor [Source:HGNC Symbol;Acc:HGNC:11608]	GO:0004960	thromboxane receptor activity
ENSCHIG00000011802	936.172	1991.65	917.607	213.672	713.78	1091.69	-1.37353	0.580057	-2.36793	0.017888	0.017888	DOWN:Tho	STOM	stomatin [Source:HGNC Symbol;Acc:HGNC:3383]	GO:0005887	integral component of plasma membrane
ENSCHIG00000018266	5028.88	5113.18	2819.06	1788.9	2399.76	3091.53	-1.36272	0.369366	-3.68934	0.000224835	0.000224835	DOWN:Tho	PLOD2	procollagen-lysine,2-oxoglutarate 5-dioxygenase 2 [Source:HGNC Symbol;Acc:HGNC:9082]	GO:0008475	procollagen-lysine 5-dioxygenase activity
ENSCHIG00000015820	17.983	11.84	30.6946	12.4562	15.1489	22.704	-1.35833	0.597228	-2.27439	0.0229425	0.0229425	DOWN:Tho	DGKK	diacylglycerol kinase kappa [Source:HGNC Symbol;Acc:HGNC:32395]	GO:0007205	protein kinase C-activating G protein-coupled receptor signaling pathway
ENSCHIG00000007586	35.9659	76.9598	38.7721	27.7869	32.9711	59.5981	-1.35793	0.465293	-2.91844	0.00351792	0.00351792	DOWN:Tho	ADAP1	ArfGAP with dual PH domains 1 [Source:HGNC Symbol;Acc:HGNC:16486]	GO:0043547	positive regulation of GTPase activity
ENSCHIG00000015457	1995.05	1893.55	1885.29	834.567	1311.71	1715.1	-1.34543	0.421018	-3.19567	0.00139508	0.00139508	DOWN:Tho	CASK	calcium/calmodulin dependent serine protein kinase [Source:HGNC Symbol;Acc:HGNC:1497]	GO:0006468	protein phosphorylation
ENSCHIG00000019219	261.282	203.817	478.189	112.106	158.618	165.55	-1.33749	0.458242	-2.91875	0.00351439	0.00351439	DOWN:Tho	PRKX	protein kinase X-linked [Source:HGNC Symbol;Acc:HGNC:9441]	GO:0004674	protein serine/threonine kinase activity
ENSCHIG00000021548	496.118	1408.96	429.724	144.684	302.086	515.571	-1.3146	0.571427	-2.30055	0.0214172	0.0214172	DOWN:Tho	TMTC2	transmembrane O-mannosyltransferase targeting cadherins 2 [Source:HGNC Symbol;Acc:HGNC:25440]	GO:0005515	protein binding
ENSCHIG00000015252	80.3944	66.8113	82.3907	27.7869	72.18	100.276	-1.31208	0.548701	-2.39124	0.0167915	0.0167915	DOWN:Tho	ARVCF	ARVCF delta catenin family member [Source:HGNC Symbol;Acc:HGNC:728]	GO:0016339	calcium-dependent cell-cell adhesion via plasma membrane cell adhesion molecules
ENSCHIG00000000292	22.2143	44.8227	93.6993	15.3307	16.9311	39.7321	-1.312	0.627714	-2.09013	0.0366061	0.0366061	DOWN:Tho	APCDD1	APC down-regulated 1 [Source:HGNC Symbol;Acc:HGNC:15718]	GO:0030178	negative regulation of Wnt signaling pathway
ENSCHIG00000022336	1208.03	1974.74	864.295	792.407	1092.5	1059.52	-1.31118	0.407275	-3.2194	0.00128457	0.00128457	DOWN:Tho	SYNC	syncoilin, intermediate filament protein [Source:HGNC Symbol;Acc:HGNC:28897]	GO:0005882	intermediate filament
ENSCHIG00000024351	3789.12	2735.03	7116.3	1661.47	2538.77	2346.08	-1.28424	0.476044	-2.69773	0.00698139	0.00698139	DOWN:Tho	LTBP1	latent transforming growth factor beta binding protein 1 [Source:HGNC Symbol;Acc:HGNC:6714]	GO:0005509	calcium ion binding
ENSCHIG00000007585	60.2958	49.0513	51.6962	17.2471	36.5355	44.4621	-1.27015	0.426327	-2.97929	0.00288915	0.00288915	DOWN:Tho			GO:0035091	phosphatidylinositol binding
ENSCHIG00000015682	2146.32	1786.14	1630.04	1038.66	1144.19	1193.85	-1.25968	0.346891	-3.63134	0.000281956	0.000281956	DOWN:Tho	LHFPL6	LHFPL tetraspan subfamily member 6 [Source:HGNC Symbol;Acc:HGNC:6586]	GO:0016020	membrane
ENSCHIG00000020930	43.3707	70.1941	32.3101	22.9961	13.3667	31.2181	-1.23705	0.612257	-2.02048	0.0433338	0.0433338	DOWN:Tho			GO:0008318	protein prenyltransferase activity	GO:0004659	prenyltransferase activity
ENSCHIG00000001237	40.1972	49.0513	22.6171	5.74902	14.2578	29.3261	-1.22979	0.623835	-1.97134	0.0486845	0.0486845	DOWN:Tho	chi-mir-145	chi-mir-145 [Source:miRBase;Acc:MI0030631]	GO:0035195	miRNA-mediated gene silencing	GO:0016442	RISC complex
ENSCHIG00000000321	11930.1	14169.1	6547.64	4395.13	6249.36	10985.9	-1.22659	0.420279	-2.91851	0.00351703	0.00351703	DOWN:Tho	VCL	vinculin [Source:HGNC Symbol;Acc:HGNC:12665]	GO:0003779	actin binding
ENSCHIG00000017702	89.9148	118.4	271.405	67.0719	72.18	99.3302	-1.22486	0.542943	-2.25597	0.0240727	0.0240727	DOWN:Tho	NSMF	NMDA receptor synaptonuclear signaling and neuronal migration factor [Source:HGNC Symbol;Acc:HGNC:29843]	GO:2001222	regulation of neuron migration
ENSCHIG00000021375	14.8095	15.2228	11.3085	8.62353	5.34666	11.352	-1.21629	0.586543	-2.07366	0.0381106	0.0381106	DOWN:Tho	CYB561	cytochrome b561 [Source:HGNC Symbol;Acc:HGNC:2571]	GO:0016491	oxidoreductase activity
ENSCHIG00000014308	30.6768	42.2856	22.6171	46.9504	32.9711	39.7321	-1.21409	0.435742	-2.78625	0.00533218	0.00533218	DOWN:Tho	SNAI1	snail family transcriptional repressor 1 [Source:HGNC Symbol;Acc:HGNC:11128]	GO:0043231	intracellular membrane-bounded organelle
ENSCHIG00000018375	1558.17	2828.06	741.517	645.807	836.753	1242.1	-1.20317	0.523131	-2.29993	0.0214521	0.0214521	DOWN:Tho			GO:0016567	protein ubiquitination	GO:0004842	ubiquitin-protein transferase activity
ENSCHIG00000000416	137.517	254.559	420.031	51.7412	98.9133	168.388	-1.18867	0.545569	-2.17877	0.029349	0.029349	DOWN:Tho	PRXL2A	peroxiredoxin like 2A [Source:HGNC Symbol;Acc:HGNC:28651]	GO:0016209	antioxidant activity
ENSCHIG00000022407	3977.41	8403	1578.35	1820.52	3610.78	4722.44	-1.18719	0.582685	-2.03744	0.0416057	0.0416057	DOWN:Tho	ENAH	ENAH actin regulator [Source:HGNC Symbol;Acc:HGNC:18271]
ENSCHIG00000024484	223.2	251.177	323.101	199.299	168.42	94.6002	-1.16087	0.378421	-3.06766	0.00215744	0.00215744	DOWN:Tho	SSPN	sarcospan [Source:HGNC Symbol;Acc:HGNC:11322]	GO:0016010	dystrophin-associated glycoprotein complex
ENSCHIG00000012434	53215.8	27039.1	57628.3	26778	51883.1	24772	-1.14643	0.482465	-2.3762	0.0174919	0.0174919	DOWN:Tho	COL5A2	collagen type V alpha 2 chain [Source:HGNC Symbol;Acc:HGNC:2210]	GO:0005201	extracellular matrix structural constituent
ENSCHIG00000025731	515.159	816.958	294.022	252.957	330.602	410.565	-1.13753	0.401957	-2.82998	0.00465505	0.00465505	DOWN:Tho	WFS1	wolframin ER transmembrane glycoprotein [Source:HGNC Symbol;Acc:HGNC:12762]	GO:0055074	calcium ion homeostasis
ENSCHIG00000013407	28.5612	16.0685	25.8481	21.0798	8.9111	20.812	-1.12895	0.503312	-2.24304	0.0248944	0.0248944	DOWN:Tho	AOC2	amine oxidase copper containing 2 [Source:HGNC Symbol;Acc:HGNC:549]	GO:0009308	amine metabolic process
ENSCHIG00000019696	10784.5	4524.56	9789.96	4191.04	7645.73	5886.02	-1.12491	0.461863	-2.43558	0.0148678	0.0148678	DOWN:Tho	VWA5A	von Willebrand factor A domain containing 5A [Source:HGNC Symbol;Acc:HGNC:6658]	GO:0005654	nucleoplasm
ENSCHIG00000002020	888.57	1140.02	473.343	365.063	621.995	930.866	-1.12472	0.466517	-2.41089	0.0159136	0.0159136	DOWN:Tho	BCAR3	BCAR3 adaptor protein, NSP family member [Source:HGNC Symbol;Acc:HGNC:973]	GO:0001784	phosphotyrosine residue binding
ENSCHIG00000020996	1665.01	2072.84	1743.13	849.897	782.395	1797.4	-1.11129	0.366642	-3.03099	0.00243752	0.00243752	DOWN:Tho	JAG1	jagged canonical Notch ligand 1 [Source:HGNC Symbol;Acc:HGNC:6188]	GO:0005112	Notch binding
ENSCHIG00000017355	950.982	2248.75	479.805	490.583	517.735	928.974	-1.10597	0.539614	-2.04956	0.0404079	0.0404079	DOWN:Tho	EN1	engrailed homeobox 1 [Source:HGNC Symbol;Acc:HGNC:3342]	GO:0007275	multicellular organism development
ENSCHIG00000016206	126.939	189.44	507.268	89.1099	73.9622	133.386	-1.09968	0.546679	-2.01157	0.0442654	0.0442654	DOWN:Tho	MEF2C	myocyte enhancer factor 2C [Source:NCBI gene (formerly Entrezgene);Acc:102175290]	GO:0000977	RNA polymerase II transcription regulatory region sequence-specific DNA binding
ENSCHIG00000013597	370.238	690.947	571.889	182.052	310.106	578.953	-1.09935	0.445729	-2.4664	0.0136479	0.0136479	DOWN:Tho	JCAD	junctional cadherin 5 associated [Source:HGNC Symbol;Acc:HGNC:29283]	GO:0005911	cell-cell junction
ENSCHIG00000008876	491.887	557.324	770.596	160.014	278.026	336.777	-1.09813	0.397477	-2.76275	0.00573169	0.00573169	DOWN:Tho	FAM171A1	family with sequence similarity 171 member A1 [Source:HGNC Symbol;Acc:HGNC:23522]
ENSCHIG00000005671	928.767	1002.17	804.521	399.557	610.411	565.709	-1.09015	0.26949	-4.04523	5.23e-05	5.23e-05	DOWN:Tho			GO:0005886	plasma membrane	GO:0005768	endosome
ENSCHIG00000026035	33.8503	48.2056	21.0016	22.0379	14.2578	34.0561	-1.0855	0.491776	-2.20731	0.0272927	0.0272927	DOWN:Tho	ARID5A	AT-rich interaction domain 5A [Source:HGNC Symbol;Acc:HGNC:17361]	GO:0003677	DNA binding
ENSCHIG00000009299	2813.81	2209	1565.42	1030.99	1436.47	1426.57	-1.06489	0.498421	-2.13652	0.0326369	0.0326369	DOWN:Tho	SLMAP	sarcolemma associated protein [Source:HGNC Symbol;Acc:HGNC:16643]	GO:0006936	muscle contraction
ENSCHIG00000016975	4049.34	6420.65	4266.55	1600.14	2316.89	4616.49	-1.0518	0.444198	-2.36785	0.0178916	0.0178916	DOWN:Tho	PHLDB2	pleckstrin homology like domain family B member 2 [Source:HGNC Symbol;Acc:HGNC:29573]	GO:0045180	basal cortex
ENSCHIG00000017792	340.619	440.616	155.088	142.767	234.362	182.578	-1.04906	0.489992	-2.14097	0.0322764	0.0322764	DOWN:Tho	ARL6	ADP ribosylation factor like GTPase 6 [Source:HGNC Symbol;Acc:HGNC:13210]	GO:0003924	GTPase activity
ENSCHIG00000024669	382.931	412.708	1116.31	236.668	298.522	251.636	-1.02521	0.477353	-2.1477	0.0317373	0.0317373	DOWN:Tho	GAB1	GRB2 associated binding protein 1 [Source:HGNC Symbol;Acc:HGNC:4066]	GO:0005911	cell-cell junction
ENSCHIG00000001922	2703.79	1788.68	2289.17	1026.2	1249.34	639.497	-1.01556	0.43854	-2.31577	0.0205707	0.0205707	DOWN:Tho	TGFB3	transforming growth factor beta 3 [Source:HGNC Symbol;Acc:HGNC:11769]	GO:0005160	transforming growth factor beta receptor binding
ENSCHIG00000013173	4250.33	4822.25	9436.16	2348.48	3649.99	3425.47	-1.01277	0.386859	-2.61793	0.00884658	0.00884658	DOWN:Tho	ROCK2	Rho associated coiled-coil containing protein kinase 2 [Source:HGNC Symbol;Acc:HGNC:10252]	GO:0010825	positive regulation of centrosome duplication
ENSCHIG00000025595	591.322	352.662	880.45	462.796	605.064	518.409	-1.00914	0.513186	-1.96642	0.0492502	0.0492502	DOWN:Tho	TUBB2A	tubulin beta 2A class IIa [Source:HGNC Symbol;Acc:HGNC:12412]	GO:0000166	nucleotide binding
ENSCHIG00000013472	135.401	246.102	284.329	68.0301	99.8044	189.2	-1.00378	0.454203	-2.20997	0.0271069	0.0271069	DOWN:Tho	MEIS3	Meis homeobox 3 [Source:HGNC Symbol;Acc:HGNC:29537]	GO:0003677	DNA binding
ENSCHIG00000007109	52.8911	46.5142	40.3876	17.2471	33.8622	35.0021	-1.00269	0.452234	-2.21719	0.02661	0.02661	DOWN:Tho	KLHL23	kelch like family member 23 [Source:HGNC Symbol;Acc:HGNC:27506]	GO:0005515	protein binding
ENSCHIG00000016280	1306.41	2372.22	1691.43	687.008	799.326	943.164	-1.00081	0.355046	-2.81882	0.00481999	0.00481999	DOWN:Tho	CRYBG3	crystallin beta-gamma domain containing 3 [Source:HGNC Symbol;Acc:HGNC:34427]	GO:0032991	protein-containing complex

## Sheet: TableS4_THO-HO_UP
Gene_id	GADMSC_HO_2	GADMSC_HO_4	GADMSC_HO_10	GADMSC_THO_8	GADMSC_THO_9	GADMSC_THO_5	log2FoldChange	lfcSE	stat	pvalue	padj	diffexpressed	Gene_name	Gene_description	Gene_ontology_id	Gene_ontology_description	Gene_ontology_id.1	Gene_ontology_description.1	Gene_ontology_id.2	Gene_ontology_description.2	Gene_ontology_id.3	Gene_ontology_description.3	Gene_ontology_id.4	Gene_ontology_description.4	X.y	X.1	X.2	X.3	X.4	X.5
ENSCHIG00000018439	40.1972	9.30283	4.84651	422.553	69.5066	0	9.912	2.65993	3.72642	0.000194219	0.000194219	UP:Tho	OTOF	otoferlin [Source:HGNC Symbol;Acc:HGNC:8515]	GO:0016079	synaptic vesicle exocytosis
ENSCHIG00000021004	15.8673	2.53714	0	127.437	9.80222	0	8.06971	2.37963	3.39116	0.000695967	0.000695967	UP:Tho	ITIH5	inter-alpha-trypsin inhibitor heavy chain 5 [Source:HGNC Symbol;Acc:HGNC:21449]	GO:0030212	hyaluronan metabolic process
ENSCHIG00000026459	49.7176	0.845712	29.0791	573.944	42.7733	0	7.31631	2.31616	3.15882	0.00158411	0.00158411	UP:Tho	PLA2G4D	phospholipase A2 group IVD [Source:HGNC Symbol;Acc:HGNC:30038]	GO:0009395	phospholipid catabolic process
ENSCHIG00000016572	25.3877	0	1.6155	111.148	36.5355	0	7.21386	2.2821	3.16107	0.00157191	0.00157191	UP:Tho			GO:0030246	carbohydrate binding	GO:0006013	mannose metabolic process	GO:0004559	alpha-mannosidase activity
ENSCHIG00000007661	14.8095	0	187.399	88.1517	5.34666	0	6.55425	3.14381	2.08481	0.0370868	0.0370868	UP:Tho	CMKLR2	chemerin chemokine-like receptor 2 [Source:HGNC Symbol;Acc:HGNC:4463]	GO:0004930	G protein-coupled receptor activity
ENSCHIG00000000527	26.4455	7.61141	6.46202	476.211	78.4177	5.67601	6.26779	1.22855	5.10179	3.36e-07	3.36e-07	UP:Tho	PTGS1	prostaglandin-endoperoxide synthase 1 [Source:HGNC Symbol;Acc:HGNC:9604]	GO:0004601	peroxidase activity
ENSCHIG00000000253	2.11564	0	0	26.8288	8.9111	0	6.1286	2.76047	2.22013	0.0264103	0.0264103	UP:Tho		collagen type XIII alpha 1 chain [Source:HGNC Symbol;Acc:HGNC:2190]	GO:0005911	cell-cell junction
ENSCHIG00000010427	50.7754	1.69142	0	491.541	109.607	1.892	5.83329	1.98205	2.94305	0.00324993	0.00324993	UP:Tho	MMP1	matrix metallopeptidase 1 [Source:HGNC Symbol;Acc:HGNC:7155]	GO:0031012	extracellular matrix
ENSCHIG00000009195	8.46257	0.845712	0	21.0798	4.45555	0.946002	5.69542	2.24376	2.53833	0.0111382	0.0111382	UP:Tho	EXOC1L	exocyst complex component 1 like [Source:HGNC Symbol;Acc:HGNC:53433]
ENSCHIG00000013677	8.46257	0.845712	3.23101	21.0798	3.56444	0.946002	5.64546	1.98949	2.83765	0.00454474	0.00454474	UP:Tho			GO:0051536	iron-sulfur cluster binding	GO:0051537	2 iron, 2 sulfur cluster binding	GO:0051287	NAD binding	GO:0071949	FAD binding	GO:0050660	flavin adenine dinucleotide binding	GO:0046872	metal ion binding	GO:0005506	iron ion binding
ENSCHIG00000015087	132.228	160.685	3.23101	5538.23	1424.89	136.224	5.57995	1.17266	4.75835	1.95e-06	1.95e-06	UP:Tho			GO:0030595	leukocyte chemotaxis	GO:0008201	heparin binding	GO:0030168	platelet activation	GO:0061844	antimicrobial humoral immune response mediated by antimicrobial peptide	GO:0042832	defense response to protozoan
ENSCHIG00000012641	299.363	1.69142	0	1145.97	171.984	2.83801	5.56371	2.67794	2.07761	0.0377451	0.0377451	UP:Tho	MMP27	matrix metallopeptidase 27 [Source:HGNC Symbol;Acc:HGNC:14250]	GO:0031012	extracellular matrix
ENSCHIG00000020632	7.40475	0.845712	0	10.5399	12.4755	0	5.49443	2.55163	2.1533	0.0312947	0.0312947	UP:Tho	ADGRL3	adhesion G protein-coupled receptor L3 [Source:HGNC Symbol;Acc:HGNC:20974]	GO:0004888	transmembrane signaling receptor activity
ENSCHIG00000017752	6.34693	0.845712	0	32.5778	8.01999	2.83801	5.44762	1.88503	2.88993	0.00385327	0.00385327	UP:Tho	CSMD2	CUB and Sushi multiple domains 2 [Source:HGNC Symbol;Acc:HGNC:19290]
ENSCHIG00000019258	15.8673	2.53714	0	7.66536	8.01999	5.67601	5.38658	1.95494	2.75537	0.00586266	0.00586266	UP:Tho	CITED1	Cbp/p300 interacting transactivator with Glu/Asp rich carboxy-terminal domain 1 [Source:HGNC Symbol;Acc:HGNC:1986]	GO:0006355	regulation of DNA-templated transcription
ENSCHIG00000009335	37.0238	9.30283	9.69303	688.925	269.115	13.244	5.29295	1.08279	4.88826	1.02e-06	1.02e-06	UP:Tho	PCSK1	proprotein convertase subtilisin/kexin type 1 [Source:HGNC Symbol;Acc:HGNC:8743]	GO:0008236	serine-type peptidase activity
ENSCHIG00000004163	12.6939	0.845712	0	14.3726	2.67333	0.946002	5.13742	2.33751	2.19781	0.0279624	0.0279624	UP:Tho	FLRT1	fibronectin leucine rich transmembrane protein 1 [Source:HGNC Symbol;Acc:HGNC:3760]	GO:0005515	protein binding
ENSCHIG00000027076	0	1.69142	0	6.70719	8.01999	1.892	5.02484	2.31847	2.16731	0.0302115	0.0302115	UP:Tho	C1orf141	chromosome 1 open reading frame 141 [Source:HGNC Symbol;Acc:HGNC:32044]
ENSCHIG00000023547	6.34693	0.845712	4.84651	22.9961	8.9111	0	5.0029	1.99446	2.50839	0.0121282	0.0121282	UP:Tho	PPBP	pro-platelet basic protein [Source:HGNC Symbol;Acc:HGNC:9240]	GO:0008009	chemokine activity
ENSCHIG00000019527	7.40475	0	3.23101	43.1177	11.5844	0.946002	4.92797	1.80857	2.72479	0.00643424	0.00643424	UP:Tho	CALHM3	calcium homeostasis modulator 3 [Source:HGNC Symbol;Acc:HGNC:23458]	GO:0051291	protein heterooligomerization
ENSCHIG00000012173	66.6428	22.8342	4.84651	1400.85	696.848	66.2201	4.78577	0.96175	4.97611	6.49e-07	6.49e-07	UP:Tho	WIF1	WNT inhibitory factor 1 [Source:HGNC Symbol;Acc:HGNC:18081]	GO:0045600	positive regulation of fat cell differentiation
ENSCHIG00000009216	0	1.69142	0	14.3726	8.01999	3.78401	4.71741	1.86175	2.53386	0.0112813	0.0112813	UP:Tho	HPSE	heparanase [Source:HGNC Symbol;Acc:HGNC:5164]	GO:0016798	hydrolase activity, acting on glycosyl bonds
ENSCHIG00000000805	51.8333	0	0	42.1595	32.08	0	4.67998	2.33247	2.00645	0.0448088	0.0448088	UP:Tho	AGTR2	angiotensin II receptor type 2 [Source:HGNC Symbol;Acc:HGNC:338]	GO:0097746	blood vessel diameter maintenance
ENSCHIG00000003732	2.11564	6.7657	0	5.74902	7.12888	11.352	4.60621	1.73541	2.65425	0.00794849	0.00794849	UP:Tho	TNNI2	troponin I2, fast skeletal type [Source:HGNC Symbol;Acc:HGNC:11946]	GO:0005861	troponin complex
ENSCHIG00000017329	3.17346	0.845712	3.23101	2.87451	8.9111	0	4.53149	2.27789	1.98934	0.0466638	0.0466638	UP:Tho			GO:0110165	cellular anatomical entity
ENSCHIG00000004709	271.86	244.411	21.0016	1741	552.489	50.1381	4.5026	1.01838	4.42133	9.81e-06	9.81e-06	UP:Tho	CA12	carbonic anhydrase 12 [Source:HGNC Symbol;Acc:HGNC:1371]	GO:0004089	carbonate dehydratase activity
ENSCHIG00000012679	45.4863	0	32.3101	213.672	13.3667	0	4.44795	1.82529	2.43684	0.0148161	0.0148161	UP:Tho	CILP	cartilage intermediate layer protein [Source:HGNC Symbol;Acc:HGNC:1980]	GO:0062023	collagen-containing extracellular matrix
ENSCHIG00000017241	9.52039	1.69142	0	28.7451	10.6933	1.892	4.44129	1.84769	2.4037	0.0162299	0.0162299	UP:Tho	UNC79	unc-79 homolog, NALCN channel complex subunit [Source:HGNC Symbol;Acc:HGNC:19966]	GO:0005515	protein binding
ENSCHIG00000024382	45.4863	2.53714	1.6155	101.566	49.9022	4.73001	4.406	1.36369	3.23095	0.00123379	0.00123379	UP:Tho	C3orf49	chromosome 3 open reading frame 49 [Source:HGNC Symbol;Acc:HGNC:25190]
ENSCHIG00000020737	9.52039	1.69142	0	18.2052	1.78222	0.946002	4.39358	2.12818	2.06447	0.0389729	0.0389729	UP:Tho	TOX2	TOX high mobility group box family member 2 [Source:HGNC Symbol;Acc:HGNC:16095]	GO:0005654	nucleoplasm
ENSCHIG00000021059	13.7517	0	22.6171	52.6994	24.06	0.946002	4.04722	1.57253	2.5737	0.0100617	0.0100617	UP:Tho	MUSK	muscle associated receptor tyrosine kinase [Source:HGNC Symbol;Acc:HGNC:7525]	GO:0004713	protein tyrosine kinase activity
ENSCHIG00000002743	1305.35	395.793	2762.51	2706.83	200.5	8.51402	4.03066	1.57813	2.55408	0.0106469	0.0106469	UP:Tho	SCARA5	scavenger receptor class A member 5 [Source:HGNC Symbol;Acc:HGNC:28701]	GO:0034755	iron ion transmembrane transport
ENSCHIG00000006448	2.11564	1.69142	1.6155	0.958171	3.56444	3.78401	4.02583	1.95671	2.05745	0.0396428	0.0396428	UP:Tho	SCARNA10	small Cajal body-specific RNA 10 [Source:HGNC Symbol;Acc:HGNC:32567]	GO:0006396	RNA processing
ENSCHIG00000008191	6.34693	5.91999	8.07752	9.58171	2.67333	3.78401	4.00712	1.55504	2.57686	0.00997035	0.00997035	UP:Tho			GO:0003924	GTPase activity	GO:0005525	GTP binding
ENSCHIG00000010999	30.6768	7.61141	1.6155	114.98	14.2578	1.892	3.97727	1.50211	2.64779	0.00810195	0.00810195	UP:Tho	PRRG3	proline rich and Gla domain 3 [Source:HGNC Symbol;Acc:HGNC:30798]	GO:0005576	extracellular region
ENSCHIG00000021348	9.52039	16.9142	0	85.2772	19.6044	38.7861	3.94855	1.01354	3.89581	9.79e-05	9.79e-05	UP:Tho			GO:0042157	lipoprotein metabolic process	GO:0006869	lipid transport	GO:0008289	lipid binding
ENSCHIG00000000212	17.983	8.45712	0	61.3229	29.4066	3.78401	3.88419	1.41812	2.73897	0.00616329	0.00616329	UP:Tho	ADCYAP1	adenylate cyclase activating polypeptide 1 [Source:HGNC Symbol;Acc:HGNC:241]	GO:0030073	insulin secretion
ENSCHIG00000009343	24.3299	7.61141	0	26.8288	18.7133	4.73001	3.8695	1.64787	2.34818	0.0188654	0.0188654	UP:Tho	HTR1E	5-hydroxytryptamine receptor 1E [Source:HGNC Symbol;Acc:HGNC:5291]	GO:0007268	chemical synaptic transmission
ENSCHIG00000026800	14.8095	2.53714	0	22.9961	25.8422	4.73001	3.84474	1.37494	2.79629	0.00516928	0.00516928	UP:Tho	TXLNB	taxilin beta [Source:HGNC Symbol;Acc:HGNC:21617]	GO:0019905	syntaxin binding
ENSCHIG00000010725	29.619	6.7657	0	216.547	61.4866	2.83801	3.83352	1.45025	2.64336	0.00820879	0.00820879	UP:Tho	NELL2	neural EGFL like 2 [Source:HGNC Symbol;Acc:HGNC:7751]	GO:0005509	calcium ion binding
ENSCHIG00000012227	529.969	72.7313	101.777	699.464	374.266	11.352	3.76576	1.13713	3.31165	0.00092749	0.00092749	UP:Tho			GO:0016491	oxidoreductase activity
ENSCHIG00000026175	11.636	1.69142	9.69303	93.9007	53.4666	0	3.75883	1.36149	2.76083	0.00576556	0.00576556	UP:Tho			GO:0005125	cytokine activity	GO:0060326	cell chemotaxis
ENSCHIG00000015311	72.9897	13.5314	0	94.8589	36.5355	13.244	3.72	1.44872	2.56778	0.0102351	0.0102351	UP:Tho	CNIH3	cornichon family AMPA receptor auxiliary protein 3 [Source:HGNC Symbol;Acc:HGNC:26802]	GO:0016192	vesicle-mediated transport
ENSCHIG00000022293	17.983	11.84	0	147.558	90.8933	15.136	3.71606	1.12338	3.30792	0.000939902	0.000939902	UP:Tho	SYTL1	synaptotagmin like 1 [Source:HGNC Symbol;Acc:HGNC:15584]	GO:0006887	exocytosis
ENSCHIG00000001261	7.40475	16.9142	0	6.70719	4.45555	1.892	3.71379	1.87689	1.97869	0.0478509	0.0478509	UP:Tho	U6	U6 spliceosomal RNA [Source:RFAM;Acc:RF00026]	GO:0030621	U4 snRNA binding
ENSCHIG00000022550	2.11564	0.845712	0	3.83268	5.34666	3.78401	3.70505	1.83791	2.0159	0.0438102	0.0438102	UP:Tho			GO:0020037	heme binding	GO:0016705	oxidoreductase activity, acting on paired donors, with incorporation or reduction of molecular oxygen	GO:0004497	monooxygenase activity
ENSCHIG00000003728	9.52039	0	6.46202	82.4027	91.7844	2.83801	3.705	1.50711	2.45836	0.0139574	0.0139574	UP:Tho	KERA	keratocan [Source:HGNC Symbol;Acc:HGNC:6309]	GO:0005515	protein binding
ENSCHIG00000006460	2.11564	0.845712	3.23101	5.74902	6.23777	0.946002	3.70216	1.8108	2.04449	0.0409054	0.0409054	UP:Tho			GO:0030308	negative regulation of cell growth
ENSCHIG00000007459	44.4285	1.69142	231.017	187.801	70.3977	1.892	3.53484	1.57286	2.2474	0.0246144	0.0246144	UP:Tho	TFPI	tissue factor pathway inhibitor [Source:HGNC Symbol;Acc:HGNC:11760]	GO:0010466	negative regulation of peptidase activity
ENSCHIG00000019214	10.5782	4.22856	1.6155	50.783	2.67333	8.51402	3.53369	1.38447	2.55238	0.0106989	0.0106989	UP:Tho	KCNJ15	potassium inwardly rectifying channel subfamily J member 15 [Source:HGNC Symbol;Acc:HGNC:6261]	GO:0005242	inward rectifier potassium channel activity
ENSCHIG00000000123	2.11564	0	0	31.6196	10.6933	0.946002	3.53302	1.56217	2.26162	0.0237212	0.0237212	UP:Tho	IQANK1	IQ motif and ankyrin repeat containing 1 [Source:HGNC Symbol;Acc:HGNC:49576]	GO:0005515	protein binding
ENSCHIG00000021894	2.11564	0.845712	0	3.83268	49.9022	0.946002	3.50671	1.70606	2.05544	0.0398361	0.0398361	UP:Tho			GO:0004867	serine-type endopeptidase inhibitor activity	GO:0005615	extracellular space	GO:0043066	negative regulation of apoptotic process
ENSCHIG00000024739	45.4863	1.69142	45.2341	95.8171	34.7533	0.946002	3.49845	1.50077	2.33111	0.0197477	0.0197477	UP:Tho	HPGD	15-hydroxyprostaglandin dehydrogenase [Source:HGNC Symbol;Acc:HGNC:5154]	GO:0016491	oxidoreductase activity
ENSCHIG00000020578	505.639	59.1999	185.783	1399.89	314.562	37.8401	3.46789	1.00813	3.43991	0.000581914	0.000581914	UP:Tho	SCRG1	stimulator of chondrogenesis 1 [Source:HGNC Symbol;Acc:HGNC:17036]	GO:0044306	neuron projection terminus
ENSCHIG00000020559	68.7584	19.4514	0	48.8667	16.04	5.67601	3.43568	1.36052	2.52528	0.0115607	0.0115607	UP:Tho	PTGER3	prostaglandin E receptor 3 [Source:HGNC Symbol;Acc:HGNC:9595]	GO:0004957	prostaglandin E receptor activity
ENSCHIG00000025927	154.442	20.2971	273.02	1285.86	147.033	7.56801	3.35774	1.28635	2.61028	0.00904668	0.00904668	UP:Tho	UPK1B	uroplakin 1B [Source:HGNC Symbol;Acc:HGNC:12578]	GO:0016021	integral component of membrane
ENSCHIG00000005571	3.17346	2.53714	0	5.74902	24.9511	6.62201	3.35645	1.26441	2.65455	0.00794148	0.00794148	UP:Tho	ITGB4	integrin subunit beta 4 [Source:HGNC Symbol;Acc:HGNC:6158]	GO:0016020	membrane
ENSCHIG00000021048	340.619	202.971	689.821	1191.01	238.818	122.98	3.26905	0.780593	4.18791	2.82e-05	2.82e-05	UP:Tho	DPP4	dipeptidyl peptidase 4 [Source:HGNC Symbol;Acc:HGNC:3009]	GO:0008236	serine-type peptidase activity
ENSCHIG00000019427	7.40475	8.45712	11.3085	20.1216	14.2578	8.51402	3.23806	0.979677	3.30523	0.000948988	0.000948988	UP:Tho	SPATA18	spermatogenesis associated 18 [Source:HGNC Symbol;Acc:HGNC:29579]	GO:0016020	membrane
ENSCHIG00000011263	10.5782	2.53714	1.6155	16.2889	1.78222	6.62201	3.19145	1.48612	2.14751	0.031753	0.031753	UP:Tho	GUCA1A	guanylate cyclase activator 1A [Source:HGNC Symbol;Acc:HGNC:4678]	GO:0001750	photoreceptor outer segment
ENSCHIG00000022955	1611.06	1132.41	760.903	11659	2204.61	849.51	3.18375	0.837145	3.8031	0.000142896	0.000142896	UP:Tho	SFRP2	secreted frizzled related protein 2 [Source:HGNC Symbol;Acc:HGNC:10777]	GO:0005515	protein binding
ENSCHIG00000024522	10.5782	5.07427	9.69303	36.4105	18.7133	8.51402	3.14395	1.00229	3.13676	0.00170828	0.00170828	UP:Tho			GO:0008286	insulin receptor signaling pathway	GO:0005158	insulin receptor binding	GO:0043548	phosphatidylinositol 3-kinase binding
ENSCHIG00000003296	13.7517	42.2856	22.6171	10.5399	356.444	32.1641	3.03731	1.06055	2.8639	0.00418462	0.00418462	UP:Tho	FOSB	FosB proto-oncogene, AP-1 transcription factor subunit [Source:HGNC Symbol;Acc:HGNC:3797]	GO:0003700	DNA-binding transcription factor activity
ENSCHIG00000010000	6202.01	3483.49	381.259	13361.7	3424.54	1643.2	3.00987	1.07391	2.80271	0.00506749	0.00506749	UP:Tho	ANPEP	alanyl aminopeptidase, membrane [Source:HGNC Symbol;Acc:HGNC:500]	GO:0008237	metallopeptidase activity
ENSCHIG00000026328	71.9319	8.45712	32.3101	174.387	117.627	24.596	2.92858	0.871277	3.36125	0.000775897	0.000775897	UP:Tho	SYNPR	synaptoporin [Source:HGNC Symbol;Acc:HGNC:16507]	GO:0016020	membrane
ENSCHIG00000011768	81.4523	43.1313	19.3861	382.31	76.6355	5.67601	2.90188	1.12107	2.58849	0.00963965	0.00963965	UP:Tho	SPOCK2	SPARC (osteonectin), cwcv and kazal like domains proteoglycan 2 [Source:HGNC Symbol;Acc:HGNC:13564]	GO:0005509	calcium ion binding
ENSCHIG00000018960	24.3299	0.845712	11.3085	17.2471	34.7533	0.946002	2.88905	1.38236	2.08995	0.0366224	0.0366224	UP:Tho	PECAM1	platelet and endothelial cell adhesion molecule 1 [Source:HGNC Symbol;Acc:HGNC:8823]	GO:0005911	cell-cell junction
ENSCHIG00000016948	78.2788	38.9028	169.628	671.678	40.9911	7.56801	2.83045	1.23785	2.2866	0.0222194	0.0222194	UP:Tho	EGLN3	egl-9 family hypoxia inducible factor 3 [Source:HGNC Symbol;Acc:HGNC:14661]	GO:0031418	L-ascorbic acid binding
ENSCHIG00000022665	478.135	38.9028	171.243	1256.16	395.653	11.352	2.82905	1.22278	2.31362	0.0206884	0.0206884	UP:Tho	CPZ	carboxypeptidase Z [Source:HGNC Symbol;Acc:HGNC:2333]	GO:0004181	metallocarboxypeptidase activity
ENSCHIG00000013587	13.7517	1.69142	8.07752	42.1595	26.7333	4.73001	2.82856	1.1033	2.56371	0.0103559	0.0103559	UP:Tho	SNTN	sentan, cilia apical structure protein [Source:HGNC Symbol;Acc:HGNC:33706]	GO:0046914	transition metal ion binding
ENSCHIG00000023377	139.632	19.4514	79.1597	154.265	33.8622	1.892	2.82618	1.20892	2.33777	0.0193991	0.0193991	UP:Tho	GPM6B	glycoprotein M6B [Source:HGNC Symbol;Acc:HGNC:4461]	GO:0016021	integral component of membrane
ENSCHIG00000015055	63.4693	24.5257	106.623	127.437	99.8044	27.434	2.81343	0.751494	3.74378	0.000181271	0.000181271	UP:Tho			GO:0035556	intracellular signal transduction	GO:0005085	guanyl-nucleotide exchange factor activity
ENSCHIG00000007239	71.9319	5.07427	45.2341	178.22	50.7933	6.62201	2.78302	1.07134	2.5977	0.00938494	0.00938494	UP:Tho	TNNT3	troponin T3, fast skeletal type [Source:HGNC Symbol;Acc:HGNC:11950]	GO:0006942	regulation of striated muscle contraction
ENSCHIG00000014678	50.7754	84.5712	16.155	117.855	83.7644	30.2721	2.77359	0.796599	3.48179	0.000498083	0.000498083	UP:Tho	TC2N	tandem C2 domains, nuclear [Source:HGNC Symbol;Acc:HGNC:19859]	GO:0005634	nucleus
ENSCHIG00000019722	55.0067	28.7542	6.46202	289.368	119.409	11.352	2.75066	0.992537	2.77134	0.00558253	0.00558253	UP:Tho	BDKRB2	bradykinin receptor B2 [Source:HGNC Symbol;Acc:HGNC:1030]	GO:0016020	membrane
ENSCHIG00000018022	8.46257	4.22856	3.23101	28.7451	18.7133	13.244	2.72439	0.957552	2.84516	0.00443889	0.00443889	UP:Tho			GO:0007155	cell adhesion	GO:0007156	homophilic cell adhesion via plasma membrane adhesion molecules
ENSCHIG00000023814	55.0067	4.22856	9.69303	114.022	81.0911	9.46002	2.68594	1.09695	2.44854	0.0143436	0.0143436	UP:Tho	SYT12	synaptotagmin 12 [Source:HGNC Symbol;Acc:HGNC:18381]	GO:0060291	long-term synaptic potentiation
ENSCHIG00000021248	875.876	444.845	66.2357	1351.02	826.951	251.636	2.68459	0.834285	3.21783	0.00129162	0.00129162	UP:Tho	TPPP3	tubulin polymerization promoting protein family member 3 [Source:HGNC Symbol;Acc:HGNC:24162]	GO:0046785	microtubule polymerization
ENSCHIG00000014217	192.524	95.5655	308.561	982.125	299.413	137.17	2.64043	0.708252	3.72809	0.000192933	0.000192933	UP:Tho			GO:0008009	chemokine activity	GO:0006935	chemotaxis	GO:0006952	defense response	GO:0006955	immune response
ENSCHIG00000008262	3.17346	4.22856	1.6155	7.66536	10.6933	4.73001	2.6357	1.23677	2.13111	0.03308	0.03308	UP:Tho	FABP4	fatty acid binding protein 4 [Source:HGNC Symbol;Acc:HGNC:3559]	GO:0050727	regulation of inflammatory response
ENSCHIG00000017746	74.0475	23.6799	3.23101	215.588	40.1	40.6781	2.63286	1.10527	2.3821	0.0172144	0.0172144	UP:Tho	PDE1C	phosphodiesterase 1C [Source:HGNC Symbol;Acc:HGNC:8776]	GO:0004114	3',5'-cyclic-nucleotide phosphodiesterase activity
ENSCHIG00000002096	361.775	69.3484	368.335	966.794	365.355	185.416	2.63227	0.722112	3.64524	0.00026714	0.00026714	UP:Tho	F2RL2	coagulation factor II thrombin receptor like 2 [Source:HGNC Symbol;Acc:HGNC:3539]	GO:0016020	membrane
ENSCHIG00000019421	2187.57	138.697	3893.37	3754.11	940.122	127.71	2.63169	1.09873	2.39521	0.0166111	0.0166111	UP:Tho	COLEC12	collectin subfamily member 12 [Source:HGNC Symbol;Acc:HGNC:16016]
ENSCHIG00000017113	1351.9	302.765	1444.26	2375.3	1235.08	196.768	2.60713	0.812512	3.20872	0.00133326	0.00133326	UP:Tho	LIMCH1	LIM and calponin homology domains 1 [Source:HGNC Symbol;Acc:HGNC:29191]	GO:0031032	actomyosin structure organization
ENSCHIG00000022942	583.917	1632.22	2571.88	2035.15	302.086	134.332	2.60597	0.862469	3.02153	0.00251504	0.00251504	UP:Tho	CFB	complement factor B [Source:HGNC Symbol;Acc:HGNC:1037]	GO:0006956	complement activation
ENSCHIG00000003497	108.956	12.6857	164.781	311.405	242.382	10.406	2.59215	1.05502	2.45698	0.0140112	0.0140112	UP:Tho	PRR16	proline rich 16 [Source:HGNC Symbol;Acc:HGNC:29654]
ENSCHIG00000012005	120.592	36.3656	59.7737	521.245	200.5	183.524	2.58038	0.760699	3.39212	0.00069354	0.00069354	UP:Tho	EVI2B	ecotropic viral integration site 2B [Source:HGNC Symbol;Acc:HGNC:3500]	GO:0030854	positive regulation of granulocyte differentiation
ENSCHIG00000001864	272.918	107.405	153.473	779.951	517.735	36.8941	2.56517	0.896783	2.86041	0.00423095	0.00423095	UP:Tho	GALNT5	polypeptide N-acetylgalactosaminyltransferase 5 [Source:HGNC Symbol;Acc:HGNC:4127]	GO:0004653	polypeptide N-acetylgalactosaminyltransferase activity
ENSCHIG00000010442	1040.9	430.468	777.058	5078.3	2898.78	566.655	2.55647	0.671348	3.80797	0.000140114	0.000140114	UP:Tho	CXCL5	C-X-C motif chemokine ligand 5 [Source:HGNC Symbol;Acc:HGNC:10642]	GO:0008009	chemokine activity
ENSCHIG00000009825	2.11564	4.22856	0	22.0379	8.9111	17.974	2.47826	1.11987	2.21299	0.0268985	0.0268985	UP:Tho	PAQR9	progestin and adipoQ receptor family member 9 [Source:HGNC Symbol;Acc:HGNC:30131]	GO:0016021	integral component of membrane
ENSCHIG00000019693	6.34693	0.845712	0	29.7033	24.9511	44.4621	2.46809	1.22804	2.00978	0.0444546	0.0444546	UP:Tho	CYP2C90	cytochrome P450 family 2 subfamily C member 90 [Source:VGNC Symbol;Acc:VGNC:103439]	GO:0004497	monooxygenase activity
ENSCHIG00000009025	791.25	69.3484	72.6977	1520.62	1178.05	278.124	2.46496	0.923286	2.66977	0.00759037	0.00759037	UP:Tho	KCNK12	potassium two pore domain channel subfamily K member 12 [Source:HGNC Symbol;Acc:HGNC:6274]	GO:0071805	potassium ion transmembrane transport
ENSCHIG00000013523	52.8911	36.3656	6.46202	163.847	61.4866	3.78401	2.4544	1.07796	2.2769	0.0227922	0.0227922	UP:Tho	FBXO2	F-box protein 2 [Source:HGNC Symbol;Acc:HGNC:13581]	GO:0005737	cytoplasm
ENSCHIG00000006565	59.238	8.45712	19.3861	68.9883	40.1	20.812	2.44798	0.979799	2.49845	0.0124739	0.0124739	UP:Tho			GO:0030198	extracellular matrix organization	GO:0030199	collagen fibril organization	GO:0062023	collagen-containing extracellular matrix	GO:0005515	protein binding
ENSCHIG00000016330	6848.34	1561.18	21623.5	25048.5	10200.5	1334.81	2.44356	1.01098	2.41702	0.0156482	0.0156482	UP:Tho	OGN	osteoglycin [Source:NCBI gene (formerly Entrezgene);Acc:100860756]	GO:0005515	protein binding
ENSCHIG00000016288	3861.05	2926.16	2936.99	17907.2	9659.64	2330	2.40384	0.58452	4.1125	3.91e-05	3.91e-05	UP:Tho	SERPINE2	serpin family E member 2 [Source:HGNC Symbol;Acc:HGNC:8951]	GO:0004867	serine-type endopeptidase inhibitor activity
ENSCHIG00000017471	757.4	186.902	686.589	1198.67	1293.89	148.522	2.37757	0.767299	3.09862	0.00194425	0.00194425	UP:Tho	IL1RAP	interleukin 1 receptor accessory protein [Source:HGNC Symbol;Acc:HGNC:5995]	GO:0004908	interleukin-1 receptor activity
ENSCHIG00000003279	135.401	59.1999	16.155	584.484	1087.15	232.716	2.3388	0.845078	2.76756	0.00564775	0.00564775	UP:Tho	ESM1	endothelial cell specific molecule 1 [Source:HGNC Symbol;Acc:HGNC:3466]	GO:0005576	extracellular region
ENSCHIG00000015056	13.7517	11.84	4.84651	41.2013	26.7333	2.83801	2.33798	1.03598	2.25679	0.0240214	0.0240214	UP:Tho	PROKR1	prokineticin receptor 1 [Source:HGNC Symbol;Acc:HGNC:4524]	GO:0004930	G protein-coupled receptor activity
ENSCHIG00000022711	18219.9	5400.72	8717.26	38117.9	12267	1443.6	2.26258	0.901913	2.50865	0.0121194	0.0121194	UP:Tho	ADM	adrenomedullin [Source:HGNC Symbol;Acc:HGNC:259]	GO:0005179	hormone activity
ENSCHIG00000018427	12.6939	14.3771	9.69303	84.319	49.0111	16.082	2.21851	0.950293	2.33455	0.0195667	0.0195667	UP:Tho	RGS17	regulator of G protein signaling 17 [Source:HGNC Symbol;Acc:HGNC:14088]
ENSCHIG00000014039	167.136	132.777	4.84651	965.836	531.993	58.6521	2.21188	1.02475	2.15845	0.0308932	0.0308932	UP:Tho	PTPRN	protein tyrosine phosphatase receptor type N [Source:HGNC Symbol;Acc:HGNC:9676]	GO:0030141	secretory granule
ENSCHIG00000023933	254.935	86.2626	108.239	684.134	230.798	57.7061	2.21095	0.774543	2.85452	0.00431025	0.00431025	UP:Tho	PLBD1	phospholipase B domain containing 1 [Source:HGNC Symbol;Acc:HGNC:26215]	GO:0004620	phospholipase activity
ENSCHIG00000015606	158.673	209.737	24.2326	289.368	55.2489	63.3821	2.15288	1.00399	2.14432	0.0320074	0.0320074	UP:Tho	SCG5	secretogranin V [Source:HGNC Symbol;Acc:HGNC:10816]	GO:0030141	secretory granule
ENSCHIG00000006678	3112.11	1321	4164.77	6107.38	2800.76	827.751	2.1453	0.648504	3.30808	0.000939378	0.000939378	UP:Tho	CDON	cell adhesion associated, oncogene regulated [Source:HGNC Symbol;Acc:HGNC:17104]	GO:0048598	embryonic morphogenesis
ENSCHIG00000009952	21.1564	32.1371	4.84651	48.8667	2.67333	24.596	2.13752	1.03543	2.06439	0.0389807	0.0389807	UP:Tho	RASSF7	Ras association domain family member 7 [Source:HGNC Symbol;Acc:HGNC:1166]	GO:0070507	regulation of microtubule cytoskeleton organization
ENSCHIG00000021714	156.558	192.822	16.155	601.731	180.004	155.144	2.12001	0.91033	2.32884	0.0198677	0.0198677	UP:Tho	LPCAT2	lysophosphatidylcholine acyltransferase 2 [Source:HGNC Symbol;Acc:HGNC:26032]	GO:0016746	acyltransferase activity
ENSCHIG00000023696	10.5782	1.69142	1.6155	22.0379	15.1489	6.62201	2.07925	1.03405	2.01079	0.0443481	0.0443481	UP:Tho	CKLF	chemokine like factor [Source:HGNC Symbol;Acc:HGNC:13253]	GO:0016020	membrane
ENSCHIG00000018366	242.241	199.588	61.3892	362.188	230.798	95.5462	2.05877	0.717092	2.871	0.00409172	0.00409172	UP:Tho	BMPER	BMP binding endothelial regulator [Source:HGNC Symbol;Acc:HGNC:24154]	GO:0005515	protein binding
ENSCHIG00000014283	8.46257	12.6857	3.23101	19.1634	8.9111	20.812	2.05268	0.887022	2.31413	0.0206606	0.0206606	UP:Tho			GO:0006260	DNA replication	GO:0007064	mitotic sister chromatid cohesion	GO:0031390	Ctf18 RFC-like complex
ENSCHIG00000024174	413.608	497.279	140.549	1151.72	118.518	160.82	2.03698	0.799136	2.54898	0.010804	0.010804	UP:Tho	TUB	TUB bipartite transcription factor [Source:HGNC Symbol;Acc:HGNC:12406]	GO:0005929	cilium
ENSCHIG00000019349	538.431	430.468	30.6946	1140.22	419.713	279.071	2.02401	0.973894	2.07827	0.0376847	0.0376847	UP:Tho	CPXM2	carboxypeptidase X, M14 family member 2 [Source:HGNC Symbol;Acc:HGNC:26977]	GO:0004181	metallocarboxypeptidase activity
ENSCHIG00000003734	6.34693	16.0685	9.69303	19.1634	3.56444	29.3261	2.01664	0.999737	2.01717	0.0436779	0.0436779	UP:Tho	RNase_MRP	RNase MRP [Source:RFAM;Acc:RF00030]	GO:0090502	RNA phosphodiester bond hydrolysis, endonucleolytic
ENSCHIG00000011067	6.34693	3.38285	4.84651	7.66536	12.4755	12.298	2.01099	1.00122	2.00854	0.0445856	0.0445856	UP:Tho	CELA1	chymotrypsin like elastase 1 [Source:HGNC Symbol;Acc:HGNC:3308]	GO:0016787	hydrolase activity
ENSCHIG00000017174	14.8095	14.3771	3.23101	22.0379	10.6933	6.62201	1.99652	0.982378	2.03234	0.0421195	0.0421195	UP:Tho	CLXN	calaxin [Source:HGNC Symbol;Acc:HGNC:25678]	GO:0005509	calcium ion binding
ENSCHIG00000019881	249.646	266.399	101.777	581.61	59.7044	88.9242	1.93566	0.787034	2.45944	0.0139156	0.0139156	UP:Tho	RIC3	RIC3 acetylcholine receptor chaperone [Source:HGNC Symbol;Acc:HGNC:30338]	GO:0005783	endoplasmic reticulum
ENSCHIG00000002804	42.3129	44.8227	3.23101	77.6118	60.5955	28.3801	1.91771	0.898453	2.13446	0.0328053	0.0328053	UP:Tho	BDKRB1	bradykinin receptor B1 [Source:HGNC Symbol;Acc:HGNC:1029]	GO:0009612	response to mechanical stimulus
ENSCHIG00000018944	607.19	246.948	491.113	1165.14	777.939	166.496	1.91534	0.636524	3.00906	0.00262058	0.00262058	UP:Tho	NOVA1	NOVA alternative splicing regulator 1 [Source:HGNC Symbol;Acc:HGNC:7886]	GO:0003676	nucleic acid binding
ENSCHIG00000018089	33.8503	16.0685	22.6171	13.4144	14.2578	6.62201	1.91137	0.806472	2.37004	0.0177864	0.0177864	UP:Tho	SEMA6A	semaphorin 6A [Source:HGNC Symbol;Acc:HGNC:10738]	GO:0030215	semaphorin receptor binding
ENSCHIG00000014396	1165.72	235.954	618.738	2614.85	748.533	105.952	1.9111	0.934055	2.04602	0.0407541	0.0407541	UP:Tho	C2	complement C2 [Source:HGNC Symbol;Acc:HGNC:1248]	GO:0006958	complement activation, classical pathway
ENSCHIG00000015954	174.541	58.3541	85.6217	635.267	426.842	96.4922	1.89427	0.651497	2.90756	0.00364262	0.00364262	UP:Tho	PMCH	pro-melanin concentrating hormone [Source:HGNC Symbol;Acc:HGNC:9109]	GO:0030354	melanin-concentrating hormone activity
ENSCHIG00000009435	9.52039	6.7657	6.46202	30.6615	13.3667	10.406	1.89162	0.770269	2.45579	0.0140575	0.0140575	UP:Tho	SCNN1A	sodium channel epithelial 1 subunit alpha [Source:HGNC Symbol;Acc:HGNC:10599]	GO:0015280	ligand-gated sodium channel activity
ENSCHIG00000009363	11.636	16.0685	1.6155	34.4941	13.3667	15.136	1.85353	0.8485	2.18447	0.0289274	0.0289274	UP:Tho	ENKUR	enkurin, TRPC channel interacting protein [Source:HGNC Symbol;Acc:HGNC:28388]	GO:0097729	9+2 motile cilium
ENSCHIG00000023364	47.602	14.3771	48.4651	127.437	32.08	17.974	1.83998	0.794363	2.3163	0.0205418	0.0205418	UP:Tho	EML6	EMAP like 6 [Source:HGNC Symbol;Acc:HGNC:35412]	GO:0005515	protein binding
ENSCHIG00000025211	464.384	202.971	1512.11	1774.53	748.533	424.755	1.83696	0.735945	2.49606	0.0125583	0.0125583	UP:Tho	KITLG	KIT ligand [Source:NCBI gene (formerly Entrezgene);Acc:100860807]	GO:0005173	stem cell factor receptor binding
ENSCHIG00000010975	467.557	530.262	156.704	973.501	474.071	240.284	1.8342	0.584223	3.13957	0.00169199	0.00169199	UP:Tho	THBD	thrombomodulin [Source:HGNC Symbol;Acc:HGNC:11784]	GO:0030195	negative regulation of blood coagulation
ENSCHIG00000021379	28.5612	32.9828	30.6946	117.855	77.5266	52.9761	1.8206	0.444481	4.09601	4.2e-05	4.2e-05	UP:Tho	EPHA1	EPH receptor A1 [Source:HGNC Symbol;Acc:HGNC:3385]	GO:0005003	ephrin receptor activity
ENSCHIG00000012309	542.662	151.382	547.656	1228.37	589.915	77.5721	1.82025	0.854487	2.13023	0.0331529	0.0331529	UP:Tho	SIX4	SIX homeobox 4 [Source:HGNC Symbol;Acc:HGNC:10890]	GO:0000981	DNA-binding transcription factor activity, RNA polymerase II-specific
ENSCHIG00000016491	255.993	257.942	657.51	558.613	253.075	172.172	1.81421	0.561133	3.23313	0.00122444	0.00122444	UP:Tho	MTUS1	microtubule associated scaffold protein 1 [Source:HGNC Symbol;Acc:HGNC:29789]
ENSCHIG00000010381	227.432	143.771	88.8528	547.115	259.313	122.98	1.76452	0.576457	3.06097	0.00220622	0.00220622	UP:Tho	STING1	stimulator of interferon response cGAMP interactor 1 [Source:NCBI gene (formerly Entrezgene);Acc:102171058]	GO:0035438	cyclic-di-GMP binding
ENSCHIG00000011182	14.8095	25.3714	1.6155	46.9504	18.7133	29.3261	1.7417	0.841033	2.07091	0.0383674	0.0383674	UP:Tho	ARMH4	armadillo like helical domain containing 4 [Source:HGNC Symbol;Acc:HGNC:19846]
ENSCHIG00000011725	152.326	250.331	43.6186	397.641	320.8	177.848	1.74123	0.64877	2.6839	0.0072769	0.0072769	UP:Tho	PCYT1B	phosphate cytidylyltransferase 1B, choline [Source:HGNC Symbol;Acc:HGNC:8755]	GO:0003824	catalytic activity
ENSCHIG00000019733	6795.45	2731.65	7062.99	15338.4	8425.45	1321.56	1.71688	0.704284	2.43777	0.0147783	0.0147783	UP:Tho	MEDAG	mesenteric estrogen dependent adipogenesis [Source:HGNC Symbol;Acc:HGNC:25926]	GO:0045600	positive regulation of fat cell differentiation
ENSCHIG00000014322	45.4863	38.0571	33.9256	40.2432	40.1	20.812	1.69556	0.495878	3.41931	0.000627813	0.000627813	UP:Tho	ACP5	acid phosphatase 5, tartrate resistant [Source:HGNC Symbol;Acc:HGNC:124]	GO:0003993	acid phosphatase activity
ENSCHIG00000011424	28.5612	6.7657	82.3907	106.357	101.587	50.1381	1.6875	0.813795	2.07362	0.0381146	0.0381146	UP:Tho			GO:0030213	hyaluronan biosynthetic process	GO:0050501	hyaluronan synthase activity	GO:0005887	integral component of plasma membrane
ENSCHIG00000013062	63.4693	35.5199	67.8512	174.387	71.2888	32.1641	1.67426	0.775948	2.15769	0.030952	0.030952	UP:Tho	CDH23	cadherin related 23 [Source:HGNC Symbol;Acc:HGNC:13733]	GO:0032420	stereocilium
ENSCHIG00000017884	42.3129	68.5027	6.46202	83.3608	30.2978	28.3801	1.67217	0.811803	2.05983	0.039415	0.039415	UP:Tho	TP53I11	tumor protein p53 inducible protein 11 [Source:HGNC Symbol;Acc:HGNC:16842]
ENSCHIG00000018855	35.9659	12.6857	3.23101	50.783	52.5755	17.974	1.67213	0.815181	2.05124	0.040244	0.040244	UP:Tho	CBLN2	cerebellin 2 precursor [Source:HGNC Symbol;Acc:HGNC:1544]	GO:0005515	protein binding
ENSCHIG00000023368	41.255	45.6685	29.0791	46.9504	38.3178	14.19	1.66234	0.585193	2.84067	0.00450195	0.00450195	UP:Tho	PRDM1	PR/SET domain 1 [Source:HGNC Symbol;Acc:HGNC:9346]	GO:0048869	cellular developmental process
ENSCHIG00000009042	268.687	419.473	58.1582	536.575	122.082	100.276	1.65292	0.772194	2.14055	0.0323102	0.0323102	UP:Tho	ALDOC	aldolase, fructose-bisphosphate C [Source:HGNC Symbol;Acc:HGNC:418]	GO:0016829	lyase activity
ENSCHIG00000023460	242.241	390.719	171.243	626.644	292.284	178.794	1.65229	0.549245	3.00829	0.00262719	0.00262719	UP:Tho	CA11	carbonic anhydrase 11 [Source:HGNC Symbol;Acc:HGNC:1370]	GO:0008270	zinc ion binding
ENSCHIG00000010122	59.238	58.3541	22.6171	131.269	68.6155	35.9481	1.64612	0.771042	2.13493	0.0327668	0.0327668	UP:Tho	CEP126	centrosomal protein 126 [Source:HGNC Symbol;Acc:HGNC:29264]	GO:0097546	ciliary base
ENSCHIG00000015361	26.4455	9.30283	22.6171	51.7412	25.8422	34.0561	1.63845	0.684026	2.3953	0.0166066	0.0166066	UP:Tho	CISH	cytokine inducible SH2 containing protein [Source:HGNC Symbol;Acc:HGNC:1984]	GO:0035556	intracellular signal transduction
ENSCHIG00000022452	1742.23	936.203	2019.38	3412.05	3053.84	808.831	1.6356	0.554807	2.94805	0.00319782	0.00319782	UP:Tho	ARHGAP28	Rho GTPase activating protein 28 [Source:HGNC Symbol;Acc:HGNC:25509]	GO:0007165	signal transduction
ENSCHIG00000015490	110.013	38.9028	48.4651	183.969	141.687	28.3801	1.62697	0.753624	2.15886	0.0308612	0.0308612	UP:Tho	TRPS1	transcriptional repressor GATA binding 1 [Source:HGNC Symbol;Acc:HGNC:12340]	GO:0043565	sequence-specific DNA binding
ENSCHIG00000025287	65.5849	95.5655	32.3101	117.855	87.3288	52.0301	1.60768	0.600086	2.67908	0.0073824	0.0073824	UP:Tho	DPYS	dihydropyrimidinase [Source:HGNC Symbol;Acc:HGNC:3013]	GO:0016810	hydrolase activity, acting on carbon-nitrogen (but not peptide) bonds
ENSCHIG00000014640	16.9251	16.0685	4.84651	10.5399	38.3178	47.3001	1.57604	0.745797	2.11323	0.0345808	0.0345808	UP:Tho	JAKMIP2	janus kinase and microtubule interacting protein 2 [Source:HGNC Symbol;Acc:HGNC:29067]	GO:0019900	kinase binding
ENSCHIG00000021305	26933.2	20358.8	9980.59	85044.3	29484.2	21462.9	1.57508	0.558555	2.81993	0.00480342	0.00480342	UP:Tho	GSN	gelsolin [Source:HGNC Symbol;Acc:HGNC:4620]	GO:0045010	actin nucleation
ENSCHIG00000014965	508.812	175.062	570.273	837.441	526.646	185.416	1.55831	0.604255	2.57889	0.00991186	0.00991186	UP:Tho	SSH2	slingshot protein phosphatase 2 [Source:HGNC Symbol;Acc:HGNC:30580]	GO:0030837	negative regulation of actin filament polymerization
ENSCHIG00000026797	173.483	51.5884	30.6946	407.222	433.08	246.906	1.5581	0.719579	2.16529	0.0303652	0.0303652	UP:Tho	CDCA7	cell division cycle associated 7 [Source:HGNC Symbol;Acc:HGNC:14628]	GO:0042127	regulation of cell population proliferation
ENSCHIG00000009461	391.394	192.822	447.495	525.077	471.397	124.872	1.54334	0.55197	2.79605	0.0051731	0.0051731	UP:Tho	MYL12B	myosin light chain 12B [Source:HGNC Symbol;Acc:HGNC:29827]	GO:0005509	calcium ion binding
ENSCHIG00000011184	682.295	350.971	696.283	1320.36	729.819	422.863	1.52776	0.473859	3.22408	0.00126376	0.00126376	UP:Tho	BCO2	beta-carotene oxygenase 2 [Source:HGNC Symbol;Acc:HGNC:18503]	GO:0016702	oxidoreductase activity, acting on single donors with incorporation of molecular oxygen, incorporation of two atoms of oxygen
ENSCHIG00000022674	64.5271	34.6742	66.2357	59.4066	121.191	81.3561	1.52327	0.721807	2.11036	0.0348274	0.0348274	UP:Tho	EGR3	early growth response 3 [Source:HGNC Symbol;Acc:HGNC:3240]	GO:0045944	positive regulation of transcription by RNA polymerase II
ENSCHIG00000007205	116.36	130.24	418.416	304.698	169.311	115.412	1.51447	0.610378	2.4812	0.013094	0.013094	UP:Tho	SLC39A8	solute carrier family 39 member 8 [Source:HGNC Symbol;Acc:HGNC:20862]	GO:0030001	metal ion transport
ENSCHIG00000023583	269.744	104.868	245.557	639.1	334.166	137.17	1.51166	0.614992	2.45802	0.0139707	0.0139707	UP:Tho	CHEK2	checkpoint kinase 2 [Source:HGNC Symbol;Acc:HGNC:16627]	GO:0006468	protein phosphorylation
ENSCHIG00000023997	90.9727	73.577	113.085	140.851	136.34	80.4101	1.49558	0.415017	3.60365	0.000313774	0.000313774	UP:Tho	AMOT	angiomotin [Source:HGNC Symbol;Acc:HGNC:17810]
ENSCHIG00000018471	68.7584	38.9028	43.6186	80.4863	85.5466	9.46002	1.49392	0.759774	1.96627	0.0492678	0.0492678	UP:Tho	LRRIQ3	leucine rich repeats and IQ motif containing 3 [Source:HGNC Symbol;Acc:HGNC:28318]	GO:0005515	protein binding
ENSCHIG00000021364	1069.46	993.712	329.563	2264.16	1376.77	1065.2	1.49159	0.609388	2.44768	0.0143778	0.0143778	UP:Tho	P4HA3	prolyl 4-hydroxylase subunit alpha 3 [Source:HGNC Symbol;Acc:HGNC:30135]	GO:0004656	procollagen-proline 4-dioxygenase activity
ENSCHIG00000019289	1579.33	1046.99	975.765	2900.38	2373.92	816.399	1.48681	0.462084	3.21762	0.00129259	0.00129259	UP:Tho			GO:0008146	sulfotransferase activity
ENSCHIG00000009947	1830.03	1463.08	1883.68	4275.36	1276.96	1090.74	1.48559	0.507247	2.92874	0.00340343	0.00340343	UP:Tho	SOD2	superoxide dismutase 2 [Source:HGNC Symbol;Acc:HGNC:11180]	GO:0046872	metal ion binding
ENSCHIG00000000426	138.575	66.8113	64.6202	195.467	112.28	103.114	1.48451	0.480183	3.09156	0.00199107	0.00199107	UP:Tho	GNG4	G protein subunit gamma 4 [Source:HGNC Symbol;Acc:HGNC:4407]	GO:0005834	heterotrimeric G-protein complex
ENSCHIG00000007812	25.3877	19.4514	51.6962	40.2432	24.06	13.244	1.47893	0.658599	2.24556	0.024732	0.024732	UP:Tho	SAXO2	stabilizer of axonemal microtubules 2 [Source:HGNC Symbol;Acc:HGNC:33727]	GO:0008017	microtubule binding
ENSCHIG00000013355	290.901	99.794	282.713	350.69	216.54	84.1942	1.46789	0.610598	2.40403	0.0162156	0.0162156	UP:Tho	ABLIM1	actin binding LIM protein 1 [Source:HGNC Symbol;Acc:HGNC:78]	GO:0007010	cytoskeleton organization
ENSCHIG00000011742	60.2958	51.5884	46.8496	53.6575	28.5155	12.298	1.4595	0.719677	2.02799	0.0425618	0.0425618	UP:Tho	CSF2RB	colony stimulating factor 2 receptor subunit beta [Source:HGNC Symbol;Acc:HGNC:2436]	GO:0004896	cytokine receptor activity
ENSCHIG00000006854	3148.08	2313.87	1292.4	7904.91	2947.79	1945.93	1.44657	0.537948	2.68905	0.00716554	0.00716554	UP:Tho	CLEC3B	C-type lectin domain family 3 member B [Source:HGNC Symbol;Acc:HGNC:11891]	GO:0005737	cytoplasm
ENSCHIG00000016502	82.5101	71.8855	35.5411	104.441	158.618	54.8681	1.44459	0.602902	2.39607	0.0165721	0.0165721	UP:Tho			GO:0005581	collagen trimer
ENSCHIG00000015779	26.4455	20.2971	37.1566	45.034	90.8933	19.866	1.4283	0.690714	2.06787	0.0386525	0.0386525	UP:Tho	PIK3R3	phosphoinositide-3-kinase regulatory subunit 3 [Source:HGNC Symbol;Acc:HGNC:8981]	GO:0043491	protein kinase B signaling
ENSCHIG00000014552	23.2721	16.0685	14.5395	46.9504	34.7533	17.028	1.42011	0.565392	2.51172	0.0120143	0.0120143	UP:Tho	TMEM102	transmembrane protein 102 [Source:HGNC Symbol;Acc:HGNC:26722]	GO:0042981	regulation of apoptotic process
ENSCHIG00000021057	275.034	126.011	155.088	413.93	229.015	175.01	1.39844	0.6146	2.27536	0.0228844	0.0228844	UP:Tho			GO:0005044	scavenger receptor activity	GO:0006897	endocytosis
ENSCHIG00000024228	2051.12	1419.11	819.061	5268.98	2703.63	926.136	1.39563	0.591164	2.36082	0.0182345	0.0182345	UP:Tho	PLD3	phospholipase D family member 3 [Source:HGNC Symbol;Acc:HGNC:17158]	GO:0003824	catalytic activity
ENSCHIG00000010517	66.6428	46.5142	42.0031	119.771	119.409	40.6781	1.39276	0.589592	2.36224	0.0181649	0.0181649	UP:Tho	ADAMTS16	ADAM metallopeptidase with thrombospondin type 1 motif 16 [Source:HGNC Symbol;Acc:HGNC:17108]	GO:0030198	extracellular matrix organization
ENSCHIG00000009991	38.0816	39.7485	24.2326	135.102	69.5066	29.3261	1.39087	0.587795	2.36625	0.0179692	0.0179692	UP:Tho	HILPDA	hypoxia inducible lipid droplet associated [Source:HGNC Symbol;Acc:HGNC:28859]	GO:0010884	positive regulation of lipid storage
ENSCHIG00000022111	1059.94	500.662	723.746	1344.31	1064.88	255.42	1.38727	0.607314	2.28427	0.0223559	0.0223559	UP:Tho	MITF	melanocyte inducing transcription factor [Source:HGNC Symbol;Acc:HGNC:7105]	GO:0003700	DNA-binding transcription factor activity
ENSCHIG00000023209	1797.24	734.924	3550.88	3550.98	2645.71	563.817	1.37524	0.680759	2.02016	0.0433672	0.0433672	UP:Tho	ZFP36	ZFP36 ring finger protein [Source:HGNC Symbol;Acc:HGNC:12862]	GO:0046872	metal ion binding
ENSCHIG00000014317	87.7992	49.897	117.932	179.178	95.3488	54.8681	1.3725	0.575143	2.38635	0.0170163	0.0170163	UP:Tho	TST	thiosulfate sulfurtransferase [Source:HGNC Symbol;Acc:HGNC:12388]	GO:0004792	thiosulfate sulfurtransferase activity
ENSCHIG00000022150	155.5	150.537	134.087	291.284	188.024	62.4361	1.37102	0.519546	2.63888	0.00831809	0.00831809	UP:Tho	DBP	D-box binding PAR bZIP transcription factor [Source:HGNC Symbol;Acc:HGNC:2697]	GO:0007623	circadian rhythm
ENSCHIG00000007592	1442.87	496.433	523.424	2864.93	2142.23	737.881	1.36374	0.602083	2.26504	0.0235104	0.0235104	UP:Tho	GAS1	growth arrest specific 1 [Source:HGNC Symbol;Acc:HGNC:4165]	GO:0051726	regulation of cell cycle
ENSCHIG00000008910	198.87	61.737	113.085	418.721	302.086	87.0322	1.36237	0.611454	2.22808	0.025875	0.025875	UP:Tho	KCNMB4	potassium calcium-activated channel subfamily M regulatory beta subunit 4 [Source:HGNC Symbol;Acc:HGNC:6289]	GO:0015269	calcium-activated potassium channel activity
ENSCHIG00000010277	103.667	38.9028	111.47	151.391	66.8333	50.1381	1.36033	0.570397	2.38489	0.0170843	0.0170843	UP:Tho	IMPG2	interphotoreceptor matrix proteoglycan 2 [Source:HGNC Symbol;Acc:HGNC:18362]	GO:0033165	interphotoreceptor matrix
ENSCHIG00000021312	814.523	389.873	681.743	924.635	608.628	255.42	1.33051	0.488529	2.72351	0.00645927	0.00645927	UP:Tho	RALGPS2	Ral GEF with PH domain and SH3 binding motif 2 [Source:HGNC Symbol;Acc:HGNC:30279]	GO:0032485	regulation of Ral protein signal transduction
ENSCHIG00000017304	400.914	230.034	114.701	361.23	157.727	90.8162	1.32776	0.667776	1.98833	0.0467753	0.0467753	UP:Tho	GATM	glycine amidinotransferase [Source:HGNC Symbol;Acc:HGNC:4175]	GO:0015067	amidinotransferase activity
ENSCHIG00000011855	1065.23	1129.87	1190.63	3313.35	903.586	753.017	1.32362	0.598775	2.21055	0.0270672	0.0270672	UP:Tho	DDIT4	DNA damage inducible transcript 4 [Source:HGNC Symbol;Acc:HGNC:24944]	GO:0009968	negative regulation of signal transduction
ENSCHIG00000020364	184.061	230.034	66.2357	385.185	291.393	209.066	1.29752	0.538645	2.40886	0.0160024	0.0160024	UP:Tho	KAZALD1	Kazal type serine peptidase inhibitor domain 1 [Source:HGNC Symbol;Acc:HGNC:25460]	GO:0001558	regulation of cell growth
ENSCHIG00000025469	29.619	17.76	22.6171	69.9464	70.3977	41.6241	1.27816	0.476692	2.68132	0.00733315	0.00733315	UP:Tho	GPAT3	glycerol-3-phosphate acyltransferase 3 [Source:HGNC Symbol;Acc:HGNC:28157]	GO:0016746	acyltransferase activity
ENSCHIG00000018498	613.536	219.885	928.915	708.088	414.366	275.286	1.26726	0.561043	2.25875	0.0238989	0.0238989	UP:Tho	TLR4	toll like receptor 4 [Source:NCBI gene (formerly Entrezgene);Acc:100860955]	GO:0016020	membrane
ENSCHIG00000010133	3648.43	1495.22	3534.72	5082.14	2623.43	1512.66	1.2665	0.508992	2.48826	0.012837	0.012837	UP:Tho	CYBRD1	cytochrome b reductase 1 [Source:HGNC Symbol;Acc:HGNC:20797]	GO:0006879	cellular iron ion homeostasis
ENSCHIG00000007994	581.802	324.753	1035.54	1337.61	1023.89	533.545	1.24331	0.493818	2.51775	0.0118106	0.0118106	UP:Tho	IER2	immediate early response 2 [Source:HGNC Symbol;Acc:HGNC:28871]	GO:0005737	cytoplasm
ENSCHIG00000020295	42.3129	48.2056	24.2326	68.9883	57.0311	32.1641	1.22772	0.509624	2.40908	0.0159928	0.0159928	UP:Tho	CFAP206	cilia and flagella associated protein 206 [Source:HGNC Symbol;Acc:HGNC:21405]	GO:0036064	ciliary basal body
ENSCHIG00000008480	93.0883	124.32	53.3117	109.231	155.944	80.4101	1.2239	0.427381	2.86371	0.00418708	0.00418708	UP:Tho	KBTBD6	kelch repeat and BTB domain containing 6 [Source:HGNC Symbol;Acc:HGNC:25340]	GO:0005515	protein binding
ENSCHIG00000009090	15246.4	8583.98	5733.43	32220.4	15819	7217.99	1.22222	0.581788	2.1008	0.0356584	0.0356584	UP:Tho	CST3	cystatin C [Source:HGNC Symbol;Acc:HGNC:2475]	GO:0004869	cysteine-type endopeptidase inhibitor activity
ENSCHIG00000027176	248.588	207.199	337.64	385.185	204.955	135.278	1.22131	0.579418	2.10783	0.0350459	0.0350459	UP:Tho	OLFML2B	olfactomedin like 2B [Source:HGNC Symbol;Acc:HGNC:24558]	GO:0031012	extracellular matrix
ENSCHIG00000016601	1639.62	1131.56	2189.01	3394.8	2075.4	1004.65	1.22045	0.459744	2.65463	0.00793955	0.00793955	UP:Tho			GO:0015718	monocarboxylic acid transport	GO:0015129	lactate transmembrane transporter activity	GO:0008028	monocarboxylic acid transmembrane transporter activity	GO:0022857	transmembrane transporter activity	GO:0055085	transmembrane transport
ENSCHIG00000017592	57.1224	37.2113	24.2326	55.5739	38.3178	35.0021	1.21149	0.510654	2.37242	0.017672	0.017672	UP:Tho			GO:0003723	RNA binding	GO:0019843	rRNA binding	GO:1990904	ribonucleoprotein complex
ENSCHIG00000017909	18722.4	10487.7	25914.3	26112.1	13336.4	4695.01	1.20054	0.592032	2.02783	0.0425779	0.0425779	UP:Tho	ECM2	extracellular matrix protein 2 [Source:HGNC Symbol;Acc:HGNC:3154]	GO:0005515	protein binding
ENSCHIG00000011491	43.3707	49.0513	17.7706	110.19	99.8044	52.0301	1.19289	0.530563	2.24834	0.0245546	0.0245546	UP:Tho	REPS2	RALBP1 associated Eps domain containing 2 [Source:HGNC Symbol;Acc:HGNC:9963]	GO:0005509	calcium ion binding
ENSCHIG00000003816	1793.01	2854.28	3709.2	2033.24	2329.36	3382.9	1.18168	0.426951	2.76771	0.0056451	0.0056451	UP:Tho			GO:0003735	structural constituent of ribosome	GO:0005840	ribosome
ENSCHIG00000017342	31.7346	33.8285	51.6962	55.5739	29.4066	24.596	1.17116	0.520922	2.24825	0.0245602	0.0245602	UP:Tho	POU2F3	POU class 2 homeobox 3 [Source:HGNC Symbol;Acc:HGNC:19864]	GO:0003700	DNA-binding transcription factor activity
ENSCHIG00000013813	63.4693	27.0628	29.0791	95.8171	57.0311	57.7061	1.16997	0.489655	2.38938	0.016877	0.016877	UP:Tho	SHC4	SHC adaptor protein 4 [Source:HGNC Symbol;Acc:HGNC:16743]	GO:0048863	stem cell differentiation
ENSCHIG00000007318	157.615	119.245	153.473	270.204	216.54	109.736	1.14721	0.427398	2.68417	0.00727108	0.00727108	UP:Tho	CAMK1D	calcium/calmodulin dependent protein kinase ID [Source:HGNC Symbol;Acc:HGNC:19341]	GO:0006468	protein phosphorylation
ENSCHIG00000014984	427.36	467.679	247.172	858.521	630.015	492.867	1.14595	0.462639	2.47698	0.0132499	0.0132499	UP:Tho	ABCC3	ATP binding cassette subfamily C member 3 [Source:HGNC Symbol;Acc:HGNC:54]	GO:0022857	transmembrane transporter activity
ENSCHIG00000019577	145.979	131.085	177.706	184.927	202.282	192.984	1.14259	0.246189	4.64112	3.47e-06	3.47e-06	UP:Tho	CUBN	cubilin [Source:HGNC Symbol;Acc:HGNC:2548]	GO:0038024	cargo receptor activity
ENSCHIG00000020356	105.782	104.023	96.9303	178.22	183.569	179.74	1.14028	0.368423	3.09503	0.00196792	0.00196792	UP:Tho	FGD4	FYVE, RhoGEF and PH domain containing 4 [Source:HGNC Symbol;Acc:HGNC:19125]	GO:0005085	guanyl-nucleotide exchange factor activity
ENSCHIG00000002705	46.5441	81.1884	135.702	50.783	51.6844	96.4922	1.13982	0.525751	2.16798	0.03016	0.03016	UP:Tho	5_8S_rRNA	5.8S ribosomal RNA [Source:RFAM;Acc:RF00002]	GO:0003735	structural constituent of ribosome
ENSCHIG00000023632	509.87	169.988	184.168	1259.99	861.704	512.733	1.1237	0.56511	1.98847	0.0467601	0.0467601	UP:Tho	CIT	citron rho-interacting serine/threonine kinase [Source:HGNC Symbol;Acc:HGNC:1985]	GO:0000281	mitotic cytokinesis
ENSCHIG00000020254	2265.85	1851.26	2001.61	4312.73	3261.46	2441.63	1.11518	0.294609	3.78528	0.000153535	0.000153535	UP:Tho	LIPA	lipase A, lysosomal acid type [Source:HGNC Symbol;Acc:HGNC:6617]	GO:0016788	hydrolase activity, acting on ester bonds
ENSCHIG00000014947	509.87	581.85	232.633	1141.18	630.906	457.865	1.0876	0.462325	2.35245	0.0186504	0.0186504	UP:Tho	BTD	biotinidase [Source:HGNC Symbol;Acc:HGNC:1122]	GO:0006807	nitrogen compound metabolic process
ENSCHIG00000009782	1965.43	1730.33	571.889	2746.12	1999.65	1583.61	1.08666	0.455671	2.38476	0.0170905	0.0170905	UP:Tho	OAF	out at first homolog [Source:HGNC Symbol;Acc:HGNC:28752]
ENSCHIG00000005534	177.714	93.8741	155.088	274.995	193.371	81.3561	1.06826	0.478728	2.23145	0.0256515	0.0256515	UP:Tho	HOXA5	homeobox A5 [Source:HGNC Symbol;Acc:HGNC:5106]	GO:0003700	DNA-binding transcription factor activity
ENSCHIG00000008375	332.156	377.188	211.631	512.621	240.6	217.58	1.066	0.412586	2.5837	0.00977478	0.00977478	UP:Tho			GO:0004563	beta-N-acetylhexosaminidase activity	GO:0004553	hydrolase activity, hydrolyzing O-glycosyl compounds	GO:0005975	carbohydrate metabolic process	GO:0016787	hydrolase activity	GO:0016798	hydrolase activity, acting on glycosyl bonds	GO:0008152	metabolic process	GO:0005764	lysosome	GO:0102148	N-acetyl-beta-D-galactosaminidase activity
ENSCHIG00000000515	2445.68	1641.53	2578.35	4427.71	2374.81	1287.51	1.05627	0.444802	2.37469	0.0175636	0.0175636	UP:Tho	PDGFRL	platelet derived growth factor receptor like [Source:HGNC Symbol;Acc:HGNC:8805]
ENSCHIG00000013994	147.037	152.228	174.475	238.584	207.629	78.5181	1.04767	0.482852	2.16975	0.0300256	0.0300256	UP:Tho	AS3MT	arsenite methyltransferase [Source:HGNC Symbol;Acc:HGNC:17452]	GO:0032259	methylation
ENSCHIG00000026402	280.323	185.211	476.574	523.161	417.04	307.451	1.04246	0.419695	2.48386	0.0129966	0.0129966	UP:Tho	POC1B	POC1 centriolar protein B [Source:HGNC Symbol;Acc:HGNC:30836]	GO:0005515	protein binding
ENSCHIG00000007647	366.006	489.667	216.478	653.472	214.758	271.502	1.03658	0.484111	2.1412	0.0322582	0.0322582	UP:Tho			GO:0016776	phosphotransferase activity, phosphate group as acceptor	GO:0004017	adenylate kinase activity	GO:0019205	nucleobase-containing compound kinase activity	GO:0006139	nucleobase-containing compound metabolic process	GO:0005739	mitochondrion	GO:0005524	ATP binding	GO:0005759	mitochondrial matrix
ENSCHIG00000016837	654.792	624.136	263.327	1044.41	1208.35	634.767	1.03138	0.417358	2.4712	0.013466	0.013466	UP:Tho	S100A14	S100 calcium binding protein A14 [Source:HGNC Symbol;Acc:HGNC:18901]	GO:0005509	calcium ion binding
ENSCHIG00000012642	199.928	227.497	287.56	453.215	263.769	337.723	1.02684	0.302562	3.39383	0.000689228	0.000689228	UP:Tho	ABL2	ABL proto-oncogene 2, non-receptor tyrosine kinase [Source:HGNC Symbol;Acc:HGNC:77]	GO:0004715	non-membrane spanning protein tyrosine kinase activity
ENSCHIG00000023439	1707.32	1649.98	1558.96	3164.84	1677.07	1565.63	1.02467	0.339495	3.01822	0.00254264	0.00254264	UP:Tho	MYO10	myosin X [Source:HGNC Symbol;Acc:HGNC:7593]	GO:0016459	myosin complex
ENSCHIG00000020442	784.904	574.239	856.217	1081.77	589.024	320.695	1.01238	0.453419	2.23276	0.0255644	0.0255644	UP:Tho	LONRF1	LON peptidase N-terminal domain and ring finger 1 [Source:HGNC Symbol;Acc:HGNC:26302]	GO:0005515	protein binding
ENSCHIG00000026772	153.384	132.777	132.471	236.668	274.462	163.658	1.00664	0.498164	2.02069	0.0433116	0.0433116	UP:Tho	BCHE	butyrylcholinesterase [Source:HGNC Symbol;Acc:HGNC:983]	GO:0004104	cholinesterase activity

## Sheet: TableS5_THO-NO_Down
Gene_id	GADMSC_THO_8	GADMSC_THO_9	GADMSC_THO_5	GADMSC_NO_1	GADMSC_NO_3	GADMSC_NO_7	log2FoldChange	lfcSE	stat	pvalue	padj	diffexpressed	Gene_name	Gene_description	Gene_ontology_id	Gene_ontology_description	Gene_ontology_id.1	Gene_ontology_description.1	Gene_ontology_id.2	Gene_ontology_description.2	Gene_ontology_id.3	Gene_ontology_description.3	Gene_ontology_id.4	Gene_ontology_description.4	Gene_ontology_id.5	Gene_ontology_description.5	Gene_ontology_id.6	Gene_ontology_description.6	Gene_ontology_id.7	Gene_ontology_description.7
ENSCHIG00000015087	5538.23	1424.89	136.224	59.64	73.9968	14.743	-4.58002	1.17062	-3.91248	9.14e-05	9.14e-05	DOWN			GO:0030595	leukocyte chemotaxis	GO:0008201	heparin binding	GO:0030168	platelet activation	GO:0008009	chemokine activity	GO:0006935	chemotaxis	GO:0006952	defense response	GO:0006955	immune response	GO:0061844	antimicrobial humoral immune response mediated by antimicrobial peptide
ENSCHIG00000012173	1400.85	696.848	66.2201	37.275	21.4201	19.6574	-4.5109	0.962268	-4.68778	2.76e-06	2.76e-06	DOWN	WIF1	WNT inhibitory factor 1 [Source:HGNC Symbol;Acc:HGNC:18081]	GO:0045600	positive regulation of fat cell differentiation
ENSCHIG00000022469	0.958171	4.45555	7.56801	0	2.92092	1.96574	-4.37949	2.2152	-1.97702	0.0480399	0.0480399	DOWN			GO:0000166	nucleotide binding
ENSCHIG00000000123	31.6196	10.6933	0.946002	0.828333	1.94728	0.982868	-4.28948	1.71901	-2.49532	0.0125844	0.0125844	DOWN	IQANK1	IQ motif and ankyrin repeat containing 1 [Source:HGNC Symbol;Acc:HGNC:49576]	GO:0005515	protein binding
ENSCHIG00000014749	16.2889	28.5155	0	0.828333	2.92092	3.93147	-4.20437	1.76208	-2.38603	0.0170314	0.0170314	DOWN	KRT14	keratin 14 [Source:HGNC Symbol;Acc:HGNC:6416]	GO:0005198	structural molecule activity
ENSCHIG00000021894	3.83268	49.9022	0.946002	0	3.89457	0.982868	-4.13606	1.80888	-2.28653	0.0222231	0.0222231	DOWN			GO:0004867	serine-type endopeptidase inhibitor activity	GO:0043066	negative regulation of apoptotic process
ENSCHIG00000009335	688.925	269.115	13.244	3.31333	5.84185	15.7259	-4.11122	1.06663	-3.85439	0.000116017	0.000116017	DOWN	PCSK1	proprotein convertase subtilisin/kexin type 1 [Source:HGNC Symbol;Acc:HGNC:8743]	GO:0008236	serine-type peptidase activity
ENSCHIG00000015847	2.87451	14.2578	0.946002	1.65667	1.94728	1.96574	-3.89936	1.82971	-2.13114	0.0330779	0.0330779	DOWN	AREG	amphiregulin [Source:HGNC Symbol;Acc:HGNC:651]	GO:0005154	epidermal growth factor receptor binding
ENSCHIG00000000527	476.211	78.4177	5.67601	3.31333	1.94728	1.96574	-3.78261	1.14177	-3.31293	0.000923236	0.000923236	DOWN	PTGS1	prostaglandin-endoperoxide synthase 1 [Source:HGNC Symbol;Acc:HGNC:9604]	GO:0004601	peroxidase activity
ENSCHIG00000009216	14.3726	8.01999	3.78401	0.828333	0	0	-3.70712	1.78325	-2.07886	0.0376304	0.0376304	DOWN	HPSE	heparanase [Source:HGNC Symbol;Acc:HGNC:5164]	GO:0016798	hydrolase activity, acting on glycosyl bonds
ENSCHIG00000003728	82.4027	91.7844	2.83801	0	10.7101	2.94861	-3.48724	1.51073	-2.30831	0.0209819	0.0209819	DOWN	KERA	keratocan [Source:HGNC Symbol;Acc:HGNC:6309]	GO:0005515	protein binding
ENSCHIG00000015339	16.2889	5.34666	2.83801	1.65667	1.94728	10.8116	-3.46706	1.65895	-2.08991	0.0366257	0.0366257	DOWN	NPPB	natriuretic peptide B [Source:HGNC Symbol;Acc:HGNC:7940]	GO:0005576	extracellular region
ENSCHIG00000023056	17.2471	5.34666	1.892	3.31333	1.94728	2.94861	-3.44205	1.52144	-2.26236	0.0236749	0.0236749	DOWN			GO:0043565	sequence-specific DNA binding	GO:0003700	DNA-binding transcription factor activity	GO:0006357	regulation of transcription by RNA polymerase II
ENSCHIG00000020079	274.037	705.76	1510.76	1510.88	243.41	146.447	-3.30137	0.975992	-3.38258	0.000718093	0.000718093	DOWN			GO:1904668	positive regulation of ubiquitin protein ligase activity	GO:0097027	ubiquitin-protein transferase activator activity	GO:0010997	anaphase-promoting complex binding
ENSCHIG00000007422	9.58171	11.5844	16.082	8.28333	0	3.93147	-3.29727	1.55239	-2.124	0.0336699	0.0336699	DOWN	SCARNA22	small Cajal body-specific RNA 22 [Source:HGNC Symbol;Acc:HGNC:32580]	GO:0006396	RNA processing
ENSCHIG00000019752	104.441	198.718	461.649	457.24	77.8913	43.2462	-3.27988	1.02405	-3.20285	0.00136077	0.00136077	DOWN	PIMREG	PICALM interacting mitotic regulator [Source:HGNC Symbol;Acc:HGNC:25483]	GO:0005730	nucleolus
ENSCHIG00000003279	584.484	1087.15	232.716	226.963	118.784	30.4689	-3.17065	0.848848	-3.73524	0.000187536	0.000187536	DOWN	ESM1	endothelial cell specific molecule 1 [Source:HGNC Symbol;Acc:HGNC:3466]	GO:0005576	extracellular region
ENSCHIG00000009694	219.421	450.902	2207.97	2104.79	344.669	169.053	-3.11474	1.00612	-3.0958	0.00196286	0.00196286	DOWN	RRM2	ribonucleotide reductase regulatory subunit M2 [Source:HGNC Symbol;Acc:HGNC:10452]	GO:0009263	deoxyribonucleotide biosynthetic process
ENSCHIG00000022907	65.1556	97.131	298.937	289.088	52.5766	18.6745	-3.08054	1.15442	-2.66847	0.00761981	0.00761981	DOWN	AURKB	aurora kinase B [Source:HGNC Symbol;Acc:HGNC:11390]	GO:0032133	chromosome passenger complex
ENSCHIG00000026661	75.6955	130.993	313.127	294.058	41.8666	31.4518	-3.04395	0.971189	-3.13425	0.00172291	0.00172291	DOWN	PCLAF	PCNA clamp associated factor [Source:HGNC Symbol;Acc:HGNC:28961]
ENSCHIG00000013074	71.8628	205.847	405.835	371.922	70.1022	41.2805	-3.03846	1.02672	-2.95939	0.00308251	0.00308251	DOWN	CDCA3	cell division cycle associated 3 [Source:HGNC Symbol;Acc:HGNC:14624]	GO:0005912	adherens junction
ENSCHIG00000013142	17.2471	35.6444	112.574	86.1466	16.5519	0.982868	-3.02296	1.24138	-2.43515	0.0148856	0.0148856	DOWN			GO:0007049	cell cycle	GO:0051301	cell division
ENSCHIG00000013032	89.1099	154.162	227.04	225.307	49.6557	32.4347	-3.02245	0.755677	-3.99965	6.34e-05	6.34e-05	DOWN	CENPN	centromere protein N [Source:HGNC Symbol;Acc:HGNC:30873]	GO:0051382	kinetochore assembly
ENSCHIG00000009909	595.982	970.419	1818.22	1860.44	351.485	192.642	-3.01573	0.852081	-3.53925	0.000401268	0.000401268	DOWN	ASPM	assembly factor for spindle microtubules [Source:HGNC Symbol;Acc:HGNC:19048]	GO:0007051	spindle organization
ENSCHIG00000022997	112.106	206.738	537.329	496.172	87.6277	40.2976	-2.98348	0.872674	-3.41878	0.000629031	0.000629031	DOWN	SHCBP1	SHC binding and spindle associated 1 [Source:HGNC Symbol;Acc:HGNC:29547]
ENSCHIG00000010725	216.547	61.4866	2.83801	4.14167	14.6046	0.982868	-2.93685	1.43925	-2.04054	0.041297	0.041297	DOWN	NELL2	neural EGFL like 2 [Source:HGNC Symbol;Acc:HGNC:7751]	GO:0005509	calcium ion binding
ENSCHIG00000020706	329.611	430.406	1032.09	902.055	183.045	116.961	-2.91039	0.794648	-3.66249	0.000249772	0.000249772	DOWN	HJURP	Holliday junction recognition protein [Source:HGNC Symbol;Acc:HGNC:25444]	GO:0042393	histone binding
ENSCHIG00000025427	99.6497	155.053	418.133	399.257	89.575	42.2633	-2.88804	0.971752	-2.97199	0.00295875	0.00295875	DOWN	FOXM1	forkhead box M1 [Source:NCBI gene (formerly Entrezgene);Acc:102170590]	GO:0003677	DNA binding
ENSCHIG00000009433	96.7752	249.511	459.757	482.09	72.0495	35.3833	-2.8776	0.940025	-3.06119	0.00220457	0.00220457	DOWN	NEK2	NIMA related kinase 2 [Source:HGNC Symbol;Acc:HGNC:7745]	GO:0006468	protein phosphorylation
ENSCHIG00000009825	22.0379	8.9111	17.974	6.62667	0.973641	0.982868	-2.82448	1.17361	-2.40667	0.0160989	0.0160989	DOWN	PAQR9	progestin and adipoQ receptor family member 9 [Source:HGNC Symbol;Acc:HGNC:30131]	GO:0016021	integral component of membrane
ENSCHIG00000022689	4.79085	5.34666	7.56801	3.31333	4.86821	4.91434	-2.82084	1.42656	-1.97737	0.0479995	0.0479995	DOWN	HBEGF	heparin binding EGF like growth factor [Source:HGNC Symbol;Acc:HGNC:3059]	GO:0005154	epidermal growth factor receptor binding
ENSCHIG00000002342	6.70719	10.6933	4.73001	4.97	0.973641	1.96574	-2.80012	1.34865	-2.07624	0.0378719	0.0378719	DOWN	ZNF296	zinc finger protein 296 [Source:HGNC Symbol;Acc:HGNC:15981]	GO:0005634	nucleus
ENSCHIG00000023965	198.341	377.831	751.125	816.736	142.152	66.835	-2.7943	0.884152	-3.16043	0.00157538	0.00157538	DOWN	SPAG5	sperm associated antigen 5 [Source:HGNC Symbol;Acc:HGNC:13452]	GO:0051988	regulation of attachment of spindle microtubules to kinetochore
ENSCHIG00000025146	314.28	479.417	1014.11	1122.39	203.491	81.5781	-2.77923	0.923208	-3.0104	0.00260901	0.00260901	DOWN	PRR11	proline rich 11 [Source:HGNC Symbol;Acc:HGNC:25619]	GO:0005634	nucleus
ENSCHIG00000024453	76.6536	119.409	402.051	352.042	72.0495	29.4861	-2.72992	0.891598	-3.06183	0.0021999	0.0021999	DOWN	AURKA	aurora kinase A [Source:HGNC Symbol;Acc:HGNC:11393]	GO:0000212	meiotic spindle organization
ENSCHIG00000015752	81.4445	123.864	404.889	334.647	90.5487	44.2291	-2.72955	0.799593	-3.41367	0.00064093	0.00064093	DOWN	CEP55	centrosomal protein 55 [Source:HGNC Symbol;Acc:HGNC:1161]	GO:0014066	regulation of phosphatidylinositol 3-kinase signaling
ENSCHIG00000007655	1.91634	20.4955	19.866	9.94	8.76277	5.89721	-2.72273	1.09183	-2.49373	0.0126409	0.0126409	DOWN			GO:0046982	protein heterodimerization activity	GO:0003677	DNA binding	GO:0000786	nucleosome	GO:0030527	structural constituent of chromatin
ENSCHIG00000026636	56.5321	110.498	393.537	472.15	74.9704	27.5203	-2.71546	1.03001	-2.63635	0.00838035	0.00838035	DOWN	CENPT	centromere protein T [Source:HGNC Symbol;Acc:HGNC:25787]	GO:0051382	kinetochore assembly
ENSCHIG00000021502	122.646	309.215	361.373	348.728	85.6804	82.5609	-2.69954	0.72516	-3.72269	0.000197112	0.000197112	DOWN	SPC24	SPC24 component of NDC80 kinetochore complex [Source:HGNC Symbol;Acc:HGNC:26913]	GO:0005730	nucleolus
ENSCHIG00000026175	93.9007	53.4666	0	4.97	1.94728	3.93147	-2.69318	1.33513	-2.01716	0.0436789	0.0436789	DOWN			GO:0005125	cytokine activity	GO:0060326	cell chemotaxis
ENSCHIG00000010109	100.608	174.658	439.891	427.42	87.6277	25.5546	-2.68252	0.883764	-3.03533	0.00240271	0.00240271	DOWN	TTK	TTK protein kinase [Source:HGNC Symbol;Acc:HGNC:12401]	GO:0051304	chromosome separation
ENSCHIG00000026682	44.0758	42.7733	179.74	144.13	38.9457	22.606	-2.68041	0.861807	-3.11022	0.00186945	0.00186945	DOWN	FBXO5	F-box protein 5 [Source:HGNC Symbol;Acc:HGNC:13584]	GO:0005515	protein binding
ENSCHIG00000000360	224.212	434.862	1133.31	959.21	208.359	104.184	-2.63611	0.84826	-3.10767	0.00188569	0.00188569	DOWN	NDC80	NDC80 kinetochore complex component [Source:HGNC Symbol;Acc:HGNC:16909]	GO:0031262	Ndc80 complex
ENSCHIG00000005571	5.74902	24.9511	6.62201	1.65667	0.973641	0.982868	-2.61117	1.20722	-2.16296	0.0305445	0.0305445	DOWN	ITGB4	integrin subunit beta 4 [Source:HGNC Symbol;Acc:HGNC:6158]	GO:0016020	membrane
ENSCHIG00000007326	35.4523	49.0111	77.5721	86.1466	29.2092	19.6574	-2.58551	0.753164	-3.43287	0.000597224	0.000597224	DOWN	E2F2	E2F transcription factor 2 [Source:HGNC Symbol;Acc:HGNC:3114]	GO:0000978	RNA polymerase II cis-regulatory region sequence-specific DNA binding
ENSCHIG00000016895	187.801	215.649	706.663	563.267	113.916	107.133	-2.58139	0.857265	-3.01119	0.0026023	0.0026023	DOWN	TK1	thymidine kinase 1 [Source:HGNC Symbol;Acc:HGNC:11830]	GO:0000166	nucleotide binding
ENSCHIG00000011982	222.296	385.851	915.73	863.951	176.229	94.3554	-2.56677	0.795728	-3.22569	0.00125669	0.00125669	DOWN	BUB1	BUB1 mitotic checkpoint serine/threonine kinase [Source:HGNC Symbol;Acc:HGNC:1148]	GO:0007094	mitotic spindle assembly checkpoint signaling
ENSCHIG00000021525	78.57	96.2399	352.859	314.767	55.4976	38.3319	-2.50644	0.859322	-2.91676	0.00353685	0.00353685	DOWN	CCNF	cyclin F [Source:HGNC Symbol;Acc:HGNC:1591]	GO:0005515	protein binding
ENSCHIG00000018588	268.288	445.555	2087.83	1758.55	286.251	169.053	-2.44453	0.921319	-2.6533	0.00797099	0.00797099	DOWN	UHRF1	ubiquitin like with PHD and ring finger domains 1 [Source:HGNC Symbol;Acc:HGNC:12556]	GO:0005515	protein binding
ENSCHIG00000004233	10.5399	11.5844	21.758	16.5667	14.6046	9.82868	-2.44257	0.899009	-2.71695	0.0065886	0.0065886	DOWN	SLC26A1	solute carrier family 26 member 1 [Source:HGNC Symbol;Acc:HGNC:10993]	GO:0019532	oxalate transport
ENSCHIG00000012498	1229.33	1563.9	3105.72	2553.75	644.551	449.171	-2.44234	0.642673	-3.80029	0.000144525	0.000144525	DOWN	TOP2A	DNA topoisomerase II alpha [Source:HGNC Symbol;Acc:HGNC:11989]	GO:0046872	metal ion binding
ENSCHIG00000011973	6.70719	8.01999	31.2181	35.6183	10.7101	3.93147	-2.42442	1.12349	-2.15793	0.0309332	0.0309332	DOWN	NEURL1B	neuralized E3 ubiquitin protein ligase 1B [Source:HGNC Symbol;Acc:HGNC:35422]
ENSCHIG00000021348	85.2772	19.6044	38.7861	2.485	2.92092	3.93147	-2.38777	0.952744	-2.50621	0.0122034	0.0122034	DOWN			GO:0042157	lipoprotein metabolic process	GO:0006869	lipid transport
ENSCHIG00000026166	75.6955	114.062	465.433	422.45	78.865	16.7088	-2.38707	0.989772	-2.41174	0.0158766	0.0158766	DOWN	MELK	maternal embryonic leucine zipper kinase [Source:HGNC Symbol;Acc:HGNC:16870]	GO:0004674	protein serine/threonine kinase activity
ENSCHIG00000026118	114.98	167.529	326.371	338.788	123.652	54.0578	-2.38268	0.666123	-3.57694	0.000347642	0.000347642	DOWN			GO:0007165	signal transduction
ENSCHIG00000016998	84.319	130.993	275.286	214.538	47.7084	37.349	-2.35806	0.748642	-3.14978	0.00163391	0.00163391	DOWN			GO:0006325	chromatin organization
ENSCHIG00000009967	90.068	128.32	455.027	316.423	71.0758	33.4175	-2.35155	0.888848	-2.64562	0.00815421	0.00815421	DOWN	ERCC6L	ERCC excision repair 6 like, spindle assembly checkpoint helicase [Source:HGNC Symbol;Acc:HGNC:20794]	GO:0005524	ATP binding
ENSCHIG00000003296	10.5399	356.444	32.1641	18.2233	7.78913	22.606	-2.33918	1.05635	-2.21441	0.0268009	0.0268009	DOWN	FOSB	FosB proto-oncogene, AP-1 transcription factor subunit [Source:HGNC Symbol;Acc:HGNC:3797]	GO:0003700	DNA-binding transcription factor activity
ENSCHIG00000014856	15.3307	32.9711	23.65	26.5067	4.86821	4.91434	-2.32831	1.0525	-2.21217	0.0269552	0.0269552	DOWN	PIF1	PIF1 5'-to-3' DNA helicase [Source:HGNC Symbol;Acc:HGNC:26220]	GO:0003678	DNA helicase activity
ENSCHIG00000015824	9.58171	15.1489	11.352	10.7683	3.89457	4.91434	-2.30821	0.982679	-2.3489	0.0188292	0.0188292	DOWN	GNG3	G protein subunit gamma 3 [Source:HGNC Symbol;Acc:HGNC:4405]	GO:0016020	membrane
ENSCHIG00000021834	12.4562	21.3867	66.2201	21.5367	0.973641	3.93147	-2.30357	1.09293	-2.10769	0.0350575	0.0350575	DOWN	MYH15	myosin heavy chain 15 [Source:HGNC Symbol;Acc:HGNC:31073]	GO:0000166	nucleotide binding
ENSCHIG00000012950	74.7373	57.9222	376.509	312.282	49.6557	12.7773	-2.29382	1.02054	-2.24766	0.024598	0.024598	DOWN	ESCO2	establishment of sister chromatid cohesion N-acetyltransferase 2 [Source:HGNC Symbol;Acc:HGNC:27230]	GO:0035861	site of double-strand break
ENSCHIG00000012476	1053.03	1669.05	2334.73	2224.9	578.343	331.227	-2.23595	0.652694	-3.42572	0.000613162	0.000613162	DOWN	CENPF	centromere protein F [Source:HGNC Symbol;Acc:HGNC:1857]	GO:0070840	dynein complex binding
ENSCHIG00000002572	422.553	664.768	1196.69	1210.19	291.119	182.814	-2.21495	0.702169	-3.15443	0.0016081	0.0016081	DOWN	PRC1	protein regulator of cytokinesis 1 [Source:HGNC Symbol;Acc:HGNC:9341]	GO:0000226	microtubule cytoskeleton organization
ENSCHIG00000019722	289.368	119.409	11.352	28.1633	23.3674	10.8116	-2.20992	0.990438	-2.23125	0.0256643	0.0256643	DOWN	BDKRB2	bradykinin receptor B2 [Source:HGNC Symbol;Acc:HGNC:1030]	GO:0016020	membrane
ENSCHIG00000024126	215.588	386.742	944.11	823.363	184.992	86.4924	-2.20878	0.776388	-2.84494	0.00444192	0.00444192	DOWN	KNL1	kinetochore scaffold 1 [Source:HGNC Symbol;Acc:HGNC:24054]	GO:0008608	attachment of spindle microtubules to kinetochore
ENSCHIG00000009157	69.9464	106.042	137.17	157.383	60.3658	8.84582	-2.14443	0.951152	-2.25456	0.024161	0.024161	DOWN	NEIL3	nei like DNA glycosylase 3 [Source:HGNC Symbol;Acc:HGNC:24573]	GO:0019104	DNA N-glycosylase activity
ENSCHIG00000026654	237.626	539.122	1523.06	1430.53	244.384	131.704	-2.1427	0.860099	-2.49122	0.0127304	0.0127304	DOWN	HMMR	hyaluronan mediated motility receptor [Source:HGNC Symbol;Acc:HGNC:5012]	GO:0005540	hyaluronic acid binding
ENSCHIG00000021980	7.66536	24.9511	9.46002	4.14167	12.6573	1.96574	-2.12784	1.05085	-2.02488	0.0428801	0.0428801	DOWN	GRIK2	glutamate ionotropic receptor kainate type subunit 2 [Source:HGNC Symbol;Acc:HGNC:4580]	GO:0004970	ionotropic glutamate receptor activity
ENSCHIG00000004709	1741	552.489	50.1381	28.1633	44.7875	30.4689	-2.12293	1.01141	-2.09898	0.0358188	0.0358188	DOWN	CA12	carbonic anhydrase 12 [Source:HGNC Symbol;Acc:HGNC:1371]	GO:0004089	carbonate dehydratase activity
ENSCHIG00000015195	226.128	235.253	493.813	439.845	118.784	57.9892	-2.11844	0.814322	-2.60147	0.00928239	0.00928239	DOWN	ESPL1	extra spindle pole bodies like 1, separase [Source:HGNC Symbol;Acc:HGNC:16856]	GO:0004197	cysteine-type endopeptidase activity
ENSCHIG00000011146	102.524	96.2399	409.619	321.393	46.7348	63.8864	-2.11098	0.86102	-2.45172	0.0142174	0.0142174	DOWN	RECQL4	RecQ like helicase 4 [Source:HGNC Symbol;Acc:HGNC:9949]	GO:0006260	DNA replication
ENSCHIG00000003841	114.022	143.469	377.455	335.475	72.0495	63.8864	-2.11077	0.717308	-2.94263	0.00325439	0.00325439	DOWN			GO:0004674	protein serine/threonine kinase activity	GO:0006468	protein phosphorylation	GO:0004672	protein kinase activity	GO:0005524	ATP binding
ENSCHIG00000007935	205.048	351.989	637.605	660.182	110.995	115.978	-2.10789	0.713856	-2.95282	0.00314881	0.00314881	DOWN	NUSAP1	nucleolar and spindle associated protein 1 [Source:HGNC Symbol;Acc:HGNC:18538]	GO:0005819	spindle
ENSCHIG00000010808	229.003	336.84	791.803	897.913	202.517	127.773	-2.10079	0.716894	-2.9304	0.00338527	0.00338527	DOWN	KNTC1	kinetochore associated 1 [Source:HGNC Symbol;Acc:HGNC:17255]	GO:0015629	actin cytoskeleton
ENSCHIG00000017736	103.482	230.798	614.901	548.357	127.547	54.0578	-2.08322	0.855094	-2.43625	0.0148406	0.0148406	DOWN	CCNA2	cyclin A2 [Source:HGNC Symbol;Acc:HGNC:1578]	GO:0097124	cyclin A2-CDK2 complex
ENSCHIG00000022955	11659	2204.61	849.51	882.175	553.028	183.796	-2.06971	0.836849	-2.47322	0.0133901	0.0133901	DOWN	SFRP2	secreted frizzled related protein 2 [Source:HGNC Symbol;Acc:HGNC:10777]	GO:0005515	protein binding
ENSCHIG00000011442	336.318	548.924	1746.32	1645.07	370.957	147.43	-2.06659	0.928532	-2.22565	0.0260374	0.0260374	DOWN	MCM5	minichromosome maintenance complex component 5 [Source:HGNC Symbol;Acc:HGNC:6948]	GO:0003688	DNA replication origin binding
ENSCHIG00000013117	312.364	323.473	951.678	949.27	267.751	136.619	-2.06314	0.782002	-2.63828	0.00833276	0.00833276	DOWN			GO:0007052	mitotic spindle organization
ENSCHIG00000012005	521.245	200.5	183.524	106.027	30.1829	14.743	-2.06252	0.759694	-2.71493	0.00662893	0.00662893	DOWN	EVI2B	ecotropic viral integration site 2B [Source:HGNC Symbol;Acc:HGNC:3500]	GO:0030854	positive regulation of granulocyte differentiation
ENSCHIG00000002005	13.4144	33.8622	58.6521	49.7	21.4201	9.82868	-2.05915	0.884877	-2.32705	0.0199626	0.0199626	DOWN	SNORD86	small nucleolar RNA, C/D box 86 [Source:HGNC Symbol;Acc:HGNC:32745]	GO:0006396	RNA processing
ENSCHIG00000018108	27.7869	89.111	24.596	25.6783	9.73641	2.94861	-2.05816	0.980371	-2.09937	0.0357841	0.0357841	DOWN	KCNN4	potassium calcium-activated channel subfamily N member 4 [Source:HGNC Symbol;Acc:HGNC:6293]	GO:0016286	small conductance calcium-activated potassium channel activity
ENSCHIG00000026109	73.7791	85.5466	159.874	125.078	22.3938	22.606	-2.04817	0.890033	-2.30123	0.0213786	0.0213786	DOWN	NNAT	neuronatin [Source:HGNC Symbol;Acc:HGNC:7860]	GO:0007420	brain development
ENSCHIG00000008966	119.771	133.667	359.481	330.505	84.7068	50.1263	-2.01541	0.870671	-2.31478	0.0206251	0.0206251	DOWN	CHTF18	chromosome transmission fidelity factor 18 [Source:HGNC Symbol;Acc:HGNC:18435]	GO:0016887	ATP hydrolysis activity
ENSCHIG00000012385	1233.17	2214.41	767.207	436.532	695.18	602.498	-2.00917	0.682352	-2.94449	0.00323492	0.00323492	DOWN	S100A2	S100 calcium binding protein A2 [Source:HGNC Symbol;Acc:HGNC:10492]	GO:0046914	transition metal ion binding
ENSCHIG00000011544	16.2889	5.34666	8.51402	5.79833	2.92092	2.94861	-2.00188	0.994391	-2.01317	0.0440967	0.0440967	DOWN			GO:0005694	chromosome	GO:0006259	DNA metabolic process	GO:0002376	immune system process	GO:0045087	innate immune response	GO:0008301	DNA binding, bending
ENSCHIG00000015046	91.0262	74.8533	326.371	230.277	81.7859	7.86295	-2.00141	0.963458	-2.07732	0.0377723	0.0377723	DOWN	FAM111B	FAM111 trypsin like peptidase B [Source:HGNC Symbol;Acc:HGNC:24200]
ENSCHIG00000010139	231.877	484.764	849.51	1143.1	254.12	142.516	-1.99977	0.748785	-2.67068	0.00756976	0.00756976	DOWN	MYBL2	MYB proto-oncogene like 2 [Source:HGNC Symbol;Acc:HGNC:7548]	GO:0000981	DNA-binding transcription factor activity, RNA polymerase II-specific
ENSCHIG00000023937	82.4027	65.0511	42.5701	41.4167	26.2883	5.89721	-1.9749	0.818336	-2.41331	0.0158083	0.0158083	DOWN			GO:0045095	keratin filament
ENSCHIG00000018049	476.211	802.891	1545.77	1345.21	358.3	339.09	-1.96419	0.621497	-3.16041	0.00157546	0.00157546	DOWN	CENPE	centromere protein E [Source:HGNC Symbol;Acc:HGNC:1856]	GO:0007018	microtubule-based movement
ENSCHIG00000010976	659.221	687.046	592.197	530.133	73.9968	17.6916	-1.96079	0.988811	-1.98298	0.04737	0.04737	DOWN	HMGA1	high mobility group AT-hook 1 [Source:HGNC Symbol;Acc:HGNC:5010]	GO:0000785	chromatin
ENSCHIG00000014248	20.1216	49.0111	123.926	115.138	41.8666	9.82868	-1.95926	0.990176	-1.9787	0.0478498	0.0478498	DOWN			GO:0000775	chromosome, centromeric region	GO:0034080	CENP-A containing chromatin assembly
ENSCHIG00000015774	48.8667	69.5066	188.254	226.963	39.9193	26.5374	-1.94186	0.869591	-2.23308	0.025544	0.025544	DOWN	CEP72	centrosomal protein 72 [Source:HGNC Symbol;Acc:HGNC:25547]	GO:1904779	regulation of protein localization to centrosome
ENSCHIG00000010442	5078.3	2898.78	566.655	342.93	424.508	685.059	-1.92617	0.671166	-2.86989	0.0041062	0.0041062	DOWN	CXCL5	C-X-C motif chemokine ligand 5 [Source:HGNC Symbol;Acc:HGNC:10642]	GO:0008009	chemokine activity
ENSCHIG00000014068	885.35	1084.48	1989.44	386.003	775.019	178.882	-1.90842	0.802928	-2.37683	0.0174622	0.0174622	DOWN	FABP3	fatty acid binding protein 3 [Source:NCBI gene (formerly Entrezgene);Acc:100860846]	GO:0008289	lipid binding
ENSCHIG00000020440	98.6916	134.558	576.115	497	111.969	44.2291	-1.90029	0.902588	-2.10539	0.0352578	0.0352578	DOWN	DDIAS	DNA damage induced apoptosis suppressor [Source:HGNC Symbol;Acc:HGNC:26351]	GO:1902230	negative regulation of intrinsic apoptotic signaling pathway in response to DNA damage
ENSCHIG00000011834	70.9046	65.0511	336.777	312.282	64.2603	26.5374	-1.87013	0.892708	-2.0949	0.0361802	0.0361802	DOWN	MASTL	microtubule associated serine/threonine kinase like [Source:HGNC Symbol;Acc:HGNC:19042]	GO:0004674	protein serine/threonine kinase activity
ENSCHIG00000015954	635.267	426.842	96.4922	126.735	98.3378	86.4924	-1.86279	0.652606	-2.85438	0.00431203	0.00431203	DOWN	PMCH	pro-melanin concentrating hormone [Source:HGNC Symbol;Acc:HGNC:9109]	GO:0030354	melanin-concentrating hormone activity
ENSCHIG00000013841	128.395	123.864	264.88	258.44	72.0495	34.4004	-1.85923	0.694657	-2.67648	0.00744011	0.00744011	DOWN	POLQ	DNA polymerase theta [Source:HGNC Symbol;Acc:HGNC:9186]	GO:0006261	DNA-templated DNA replication
ENSCHIG00000013888	120.729	120.3	315.965	264.238	71.0758	17.6916	-1.85832	0.806522	-2.30411	0.0212164	0.0212164	DOWN	GEN1	GEN1 Holliday junction 5' flap endonuclease [Source:HGNC Symbol;Acc:HGNC:26881]	GO:0004518	nuclease activity
ENSCHIG00000003444	216.547	356.444	936.542	843.243	204.465	157.259	-1.855	0.71051	-2.6108	0.00903295	0.00903295	DOWN	NCAPG2	non-SMC condensin II complex subunit G2 [Source:HGNC Symbol;Acc:HGNC:21904]	GO:0005634	nucleus
ENSCHIG00000020803	951.463	1259.14	2439.74	2571.97	636.762	330.244	-1.84849	0.67835	-2.72497	0.00643065	0.00643065	DOWN	DIAPH3	diaphanous related formin 3 [Source:HGNC Symbol;Acc:HGNC:15480]	GO:0016043	cellular component organization
ENSCHIG00000020976	94.8589	107.824	51.0841	57.155	59.3921	26.5374	-1.82066	0.68493	-2.65818	0.00785647	0.00785647	DOWN	DGKB	diacylglycerol kinase beta [Source:HGNC Symbol;Acc:HGNC:2850]	GO:0046872	metal ion binding
ENSCHIG00000008249	1075.07	492.784	3573.99	2122.19	448.849	396.096	-1.77578	0.804499	-2.20732	0.027292	0.027292	DOWN	POSTN	periostin [Source:HGNC Symbol;Acc:HGNC:16953]	GO:0005515	protein binding
ENSCHIG00000026765	234.752	124.755	50.1381	73.7217	60.3658	27.5203	-1.75483	0.793333	-2.21197	0.0269689	0.0269689	DOWN	CLDN15	claudin 15 [Source:HGNC Symbol;Acc:HGNC:2036]	GO:0005923	bicellular tight junction
ENSCHIG00000015107	56.5321	65.0511	127.71	106.027	30.1829	30.4689	-1.74707	0.642585	-2.71881	0.00655168	0.00655168	DOWN	TRAIP	TRAF interacting protein [Source:HGNC Symbol;Acc:HGNC:30764]	GO:0090734	site of DNA damage
ENSCHIG00000024199	4635.63	3440.58	6110.22	4568.26	915.223	1079.19	-1.73384	0.60511	-2.86532	0.00416583	0.00416583	DOWN	PCOLCE2	procollagen C-endopeptidase enhancer 2 [Source:HGNC Symbol;Acc:HGNC:8739]	GO:0005515	protein binding
ENSCHIG00000025057	154.265	223.669	419.079	404.227	109.048	68.8008	-1.72578	0.680927	-2.53446	0.0112622	0.0112622	DOWN	MAD2L1	mitotic arrest deficient 2 like 1 [Source:HGNC Symbol;Acc:HGNC:6763]	GO:1990728	mitotic spindle assembly checkpoint MAD1-MAD2 complex
ENSCHIG00000016317	96.7752	64.16	347.183	275.835	91.5223	31.4518	-1.71985	0.85096	-2.02107	0.0432723	0.0432723	DOWN	TCF19	transcription factor 19 [Source:HGNC Symbol;Acc:HGNC:11629]	GO:0010468	regulation of gene expression
ENSCHIG00000019348	838.399	1227.06	2971.39	1119.91	860.699	716.511	-1.71964	0.720313	-2.38735	0.0169705	0.0169705	DOWN	MVD	mevalonate diphosphate decarboxylase [Source:HGNC Symbol;Acc:HGNC:7529]	GO:0005829	cytosol
ENSCHIG00000026747	155.224	166.638	504.219	419.137	127.547	50.1263	-1.71482	0.770369	-2.22598	0.0260157	0.0260157	DOWN	RAD51	RAD51 recombinase [Source:HGNC Symbol;Acc:HGNC:9817]	GO:0003677	DNA binding
ENSCHIG00000000353	134.144	188.024	460.703	446.472	107.101	104.184	-1.71269	0.668079	-2.5636	0.0103592	0.0103592	DOWN	CDK1	cyclin dependent kinase 1 [Source:HGNC Symbol;Acc:HGNC:1722]	GO:0006468	protein phosphorylation
ENSCHIG00000008710	22.9961	32.08	48.2461	43.0733	9.73641	13.7602	-1.68348	0.754434	-2.23145	0.0256514	0.0256514	DOWN	MIS18A	MIS18 kinetochore protein A [Source:HGNC Symbol;Acc:HGNC:1286]	GO:0005829	cytosol
ENSCHIG00000008689	160.014	138.122	125.818	158.212	109.048	58.9721	-1.67976	0.690868	-2.43138	0.0150416	0.0150416	DOWN	DCTPP1	dCTP pyrophosphatase 1 [Source:HGNC Symbol;Acc:HGNC:28777]	GO:0009143	nucleoside triphosphate catabolic process
ENSCHIG00000018306	176.303	132.775	394.483	346.243	85.6804	61.9207	-1.67709	0.677498	-2.47541	0.0133082	0.0133082	DOWN	STIL	STIL centriolar assembly protein [Source:HGNC Symbol;Acc:HGNC:10879]	GO:0005814	centriole
ENSCHIG00000007241	223.254	209.411	752.071	711.538	166.493	104.184	-1.67446	0.761712	-2.19829	0.0279284	0.0279284	DOWN	POLE	DNA polymerase epsilon, catalytic subunit [Source:HGNC Symbol;Acc:HGNC:9177]	GO:0008622	epsilon DNA polymerase complex
ENSCHIG00000020118	136.06	98.9133	225.148	263.41	34.0775	28.5032	-1.67261	0.809523	-2.06617	0.0388127	0.0388127	DOWN	RAD54L	RAD54 like [Source:HGNC Symbol;Acc:HGNC:9826]	GO:0000166	nucleotide binding
ENSCHIG00000001851	408.181	606.846	1082.23	1096.71	300.855	274.22	-1.6641	0.590433	-2.81844	0.00482578	0.00482578	DOWN	KIF23	kinesin family member 23 [Source:HGNC Symbol;Acc:HGNC:6392]	GO:0007018	microtubule-based movement
ENSCHIG00000026740	329.611	401	952.624	834.96	218.096	166.105	-1.65991	0.643687	-2.57875	0.00991575	0.00991575	DOWN	BRCA1	BRCA1 DNA repair associated [Source:HGNC Symbol;Acc:HGNC:1100]	GO:0006281	DNA repair
ENSCHIG00000011045	58.4484	51.6844	69.0581	45.5583	28.2356	12.7773	-1.64265	0.671221	-2.44726	0.0143947	0.0143947	DOWN	RGS10	regulator of G protein signaling 10 [Source:HGNC Symbol;Acc:HGNC:9992]	GO:0008277	regulation of G protein-coupled receptor signaling pathway
ENSCHIG00000016288	17907.2	9659.64	2330	2123.02	1896.65	1629.6	-1.62032	0.584442	-2.77243	0.00556403	0.00556403	DOWN	SERPINE2	serpin family E member 2 [Source:HGNC Symbol;Acc:HGNC:8951]	GO:0004867	serine-type endopeptidase inhibitor activity
ENSCHIG00000023632	1259.99	861.704	512.733	609.653	371.931	227.043	-1.60752	0.56619	-2.83919	0.00452281	0.00452281	DOWN	CIT	citron rho-interacting serine/threonine kinase [Source:HGNC Symbol;Acc:HGNC:1985]	GO:0000281	mitotic cytokinesis
ENSCHIG00000012895	111.148	150.598	345.291	279.148	87.6277	59.955	-1.58518	0.669679	-2.36708	0.0179293	0.0179293	DOWN	ORC1	origin recognition complex subunit 1 [Source:HGNC Symbol;Acc:HGNC:8487]	GO:0016887	ATP hydrolysis activity
ENSCHIG00000009238	160.973	268.224	420.025	438.188	167.466	81.5781	-1.57024	0.627782	-2.50125	0.0123756	0.0123756	DOWN	KNSTRN	kinetochore localized astrin (SPAG5) binding protein [Source:HGNC Symbol;Acc:HGNC:30767]	GO:0000776	kinetochore
ENSCHIG00000015422	496.332	539.122	916.676	821.706	202.517	142.516	-1.55908	0.621024	-2.51049	0.0120563	0.0120563	DOWN			GO:1902751	positive regulation of cell cycle G2/M phase transition	GO:0004725	protein tyrosine phosphatase activity	GO:0006470	protein dephosphorylation
ENSCHIG00000023873	771.327	1025.67	2251.48	2237.33	624.104	413.788	-1.55872	0.634943	-2.4549	0.0140924	0.0140924	DOWN	TPX2	TPX2 microtubule nucleation factor [Source:HGNC Symbol;Acc:HGNC:1249]	GO:0005634	nucleus
ENSCHIG00000014907	800.072	813.584	1835.24	650.242	624.104	1206.96	-1.55525	0.628418	-2.47487	0.0133285	0.0133285	DOWN	DHCR7	7-dehydrocholesterol reductase [Source:HGNC Symbol;Acc:HGNC:2860]	GO:0016126	sterol biosynthetic process
ENSCHIG00000013360	464.713	539.122	1067.09	821.706	341.748	286.998	-1.54696	0.532842	-2.90322	0.00369344	0.00369344	DOWN	LMNB2	lamin B2 [Source:HGNC Symbol;Acc:HGNC:6638]
ENSCHIG00000008062	135.102	98.0222	240.284	197.143	85.6804	27.5203	-1.54414	0.672647	-2.29562	0.0216975	0.0216975	DOWN	TICRR	TOPBP1 interacting checkpoint and replication regulator [Source:HGNC Symbol;Acc:HGNC:28704]	GO:0033314	mitotic DNA replication checkpoint signaling
ENSCHIG00000022890	190.676	226.342	552.465	429.905	119.758	75.6809	-1.53673	0.682022	-2.2532	0.0242467	0.0242467	DOWN	FOSL1	FOS like 1, AP-1 transcription factor subunit [Source:HGNC Symbol;Acc:HGNC:13718]	GO:0003677	DNA binding
ENSCHIG00000015863	420.637	503.477	1629.96	1376.69	376.799	246.7	-1.52432	0.69408	-2.19617	0.0280795	0.0280795	DOWN	PCNA	proliferating cell nuclear antigen [Source:HGNC Symbol;Acc:HGNC:8729]	GO:0003677	DNA binding
ENSCHIG00000010553	793.365	1488.15	1486.17	1329.47	621.183	714.545	-1.5059	0.663697	-2.26896	0.0232706	0.0232706	DOWN			GO:0046081	dUTP catabolic process	GO:0004170	dUTP diphosphatase activity	GO:0006226	dUMP biosynthetic process	GO:0000287	magnesium ion binding
ENSCHIG00000001826	249.124	294.958	617.739	612.967	147.994	82.5609	-1.49833	0.68871	-2.17556	0.0295882	0.0295882	DOWN	FANCI	FA complementation group I [Source:HGNC Symbol;Acc:HGNC:25568]	GO:0006281	DNA repair
ENSCHIG00000010969	57.4902	65.9422	34.0561	19.88	43.8139	13.7602	-1.49738	0.635664	-2.35562	0.0184918	0.0184918	DOWN	DOCK10	dedicator of cytokinesis 10 [Source:HGNC Symbol;Acc:HGNC:23479]	GO:0007264	small GTPase mediated signal transduction
ENSCHIG00000021676	66.1138	78.4177	175.01	143.302	39.9193	39.3147	-1.49632	0.642968	-2.32721	0.0199538	0.0199538	DOWN			GO:0043231	intracellular membrane-bounded organelle
ENSCHIG00000018956	67.0719	62.3777	127.71	105.198	27.262	27.5203	-1.48938	0.670076	-2.2227	0.0262362	0.0262362	DOWN	DNA2	DNA replication helicase/nuclease 2 [Source:HGNC Symbol;Acc:HGNC:2939]	GO:0033567	DNA replication, Okazaki fragment processing
ENSCHIG00000012343	438.842	784.177	1713.21	1527.45	407.956	500.28	-1.48752	0.62493	-2.38029	0.017299	0.017299	DOWN	NCAPG	non-SMC condensin I complex subunit G [Source:HGNC Symbol;Acc:HGNC:24304]	GO:0000796	condensin complex
ENSCHIG00000017068	3244.37	4088.41	7806.41	7267.8	3925.72	2126.93	-1.48145	0.529116	-2.79987	0.00511237	0.00511237	DOWN	ANLN	anillin, actin binding protein [Source:HGNC Symbol;Acc:HGNC:14082]	GO:0030496	midbody
ENSCHIG00000012361	178.22	253.075	446.513	407.54	175.255	147.43	-1.47549	0.615291	-2.39803	0.0164835	0.0164835	DOWN	H2AX	H2A.X variant histone [Source:HGNC Symbol;Acc:HGNC:4739]	GO:0046982	protein heterodimerization activity
ENSCHIG00000010465	83.3608	74.8533	170.28	177.263	54.5239	34.4004	-1.4627	0.646907	-2.26106	0.0237553	0.0237553	DOWN	HASPIN	histone H3 associated protein kinase [Source:HGNC Symbol;Acc:HGNC:19682]	GO:0006468	protein phosphorylation
ENSCHIG00000002616	165.764	635.362	1077.5	1055.3	360.247	858.044	-1.46126	0.62591	-2.33461	0.0195637	0.0195637	DOWN	TPH2	tryptophan hydroxylase 2 [Source:HGNC Symbol;Acc:HGNC:20692]	GO:0042427	serotonin biosynthetic process
ENSCHIG00000026741	792.407	1266.27	1829.57	1224.28	639.682	763.689	-1.43233	0.437912	-3.27081	0.00107241	0.00107241	DOWN	AHCY	adenosylhomocysteinase [Source:HGNC Symbol;Acc:HGNC:343]	GO:0005829	cytosol
ENSCHIG00000026063	805.821	1055.97	2919.36	1270.66	769.177	640.83	-1.43101	0.535736	-2.67111	0.00756018	0.00756018	DOWN	ELOVL6	ELOVL fatty acid elongase 6 [Source:NCBI gene (formerly Entrezgene);Acc:102181762]	GO:0005783	endoplasmic reticulum
ENSCHIG00000021379	117.855	77.5266	52.9761	22.365	18.4992	29.4861	-1.4268	0.4428	-3.22222	0.00127202	0.00127202	DOWN	EPHA1	EPH receptor A1 [Source:HGNC Symbol;Acc:HGNC:3385]	GO:0005003	ephrin receptor activity
ENSCHIG00000002571	121.688	184.46	230.824	206.255	88.6014	77.6466	-1.4185	0.539363	-2.62995	0.00853976	0.00853976	DOWN	POC1A	POC1 centriolar protein A [Source:HGNC Symbol;Acc:HGNC:24488]	GO:0005515	protein binding
ENSCHIG00000023958	294.158	360.009	709.501	345.415	256.068	358.747	-1.40541	0.579356	-2.42581	0.0152744	0.0152744	DOWN	MVK	mevalonate kinase [Source:HGNC Symbol;Acc:HGNC:7530]	GO:0004496	mevalonate kinase activity
ENSCHIG00000025469	69.9464	70.3977	41.6241	28.9917	31.1565	14.743	-1.38312	0.485607	-2.84822	0.00439639	0.00439639	DOWN	GPAT3	glycerol-3-phosphate acyltransferase 3 [Source:HGNC Symbol;Acc:HGNC:28157]	GO:0016746	acyltransferase activity
ENSCHIG00000014475	166.722	242.382	568.547	455.583	177.203	108.116	-1.37831	0.615369	-2.23981	0.0251032	0.0251032	DOWN	NRM	nurim [Source:HGNC Symbol;Acc:HGNC:8003]	GO:0031965	nuclear membrane
ENSCHIG00000024337	72.821	81.0911	80.4101	62.9533	19.4728	13.7602	-1.37503	0.680186	-2.02155	0.0432224	0.0432224	DOWN			GO:0016471	vacuolar proton-transporting V-type ATPase complex	GO:0046961	proton-transporting ATPase activity, rotational mechanism
ENSCHIG00000013877	70.9046	110.498	157.982	180.577	37.972	64.8693	-1.37017	0.689591	-1.98693	0.0469299	0.0469299	DOWN	CITED4	Cbp/p300 interacting transactivator with Glu/Asp rich carboxy-terminal domain 4 [Source:HGNC Symbol;Acc:HGNC:18696]	GO:0006355	regulation of DNA-templated transcription
ENSCHIG00000011430	129.353	200.5	284.747	393.458	111.969	145.465	-1.36198	0.53193	-2.56045	0.0104538	0.0104538	DOWN	CENPW	centromere protein W [Source:HGNC Symbol;Acc:HGNC:21488]	GO:0051382	kinetochore assembly
ENSCHIG00000001960	2344.64	1699.35	1559.96	960.866	1254.05	1096.88	-1.34065	0.571876	-2.3443	0.0190627	0.0190627	DOWN	VASN	vasorin [Source:HGNC Symbol;Acc:HGNC:18517]	GO:0005515	protein binding
ENSCHIG00000010548	59.4066	194.262	332.993	228.62	113.916	189.694	-1.33777	0.594797	-2.24912	0.0245049	0.0245049	DOWN			GO:0005634	nucleus
ENSCHIG00000025067	168.638	351.098	464.487	411.682	126.573	178.882	-1.31766	0.529357	-2.48916	0.0128045	0.0128045	DOWN			GO:0005200	structural constituent of cytoskeleton	GO:0005874	microtubule	GO:0007017	microtubule-based process
ENSCHIG00000025924	439.8	440.209	1172.1	975.776	291.119	251.614	-1.29937	0.614213	-2.1155	0.0343871	0.0343871	DOWN	LIG1	DNA ligase 1 [Source:HGNC Symbol;Acc:HGNC:6598]	GO:0071897	DNA biosynthetic process
ENSCHIG00000010590	62.2811	114.062	144.738	138.332	64.2603	40.2976	-1.29495	0.545369	-2.37445	0.0175752	0.0175752	DOWN	MTFR2	mitochondrial fission regulator 2 [Source:HGNC Symbol;Acc:HGNC:21115]	GO:0005739	mitochondrion
ENSCHIG00000023113	123.604	222.778	407.727	246.015	200.57	208.368	-1.28183	0.508647	-2.52008	0.0117327	0.0117327	DOWN	LRP8	LDL receptor related protein 8 [Source:HGNC Symbol;Acc:HGNC:6700]	GO:0005509	calcium ion binding
ENSCHIG00000023940	3011.53	3626.82	4805.69	2002.08	2640.52	2257.65	-1.27805	0.470427	-2.71679	0.00659191	0.00659191	DOWN	IDI1	isopentenyl-diphosphate delta isomerase 1 [Source:HGNC Symbol;Acc:HGNC:5387]	GO:0004452	isopentenyl-diphosphate delta-isomerase activity
ENSCHIG00000017426	1255.2	1806.28	3271.27	1489.34	1306.63	1217.77	-1.27144	0.590908	-2.15167	0.0314231	0.0314231	DOWN	ACAT2	acetyl-CoA acetyltransferase 2 [Source:HGNC Symbol;Acc:HGNC:94]	GO:0016746	acyltransferase activity
ENSCHIG00000021522	1305.03	1685.09	2108.64	1004.77	1293.97	1076.24	-1.26228	0.555461	-2.2725	0.0230564	0.0230564	DOWN			GO:0016125	sterol metabolic process	GO:0047750	cholestenol delta-isomerase activity
ENSCHIG00000017610	69.9464	72.18	125.818	119.28	45.7611	59.955	-1.25739	0.516016	-2.43673	0.0148207	0.0148207	DOWN	CENPK	centromere protein K [Source:HGNC Symbol;Acc:HGNC:29479]	GO:0005634	nucleus
ENSCHIG00000022286	46.9504	101.587	95.5462	81.1766	43.8139	54.0578	-1.25489	0.500749	-2.50603	0.0122096	0.0122096	DOWN			GO:0003682	chromatin binding	GO:0031492	nucleosomal DNA binding	GO:0000785	chromatin
ENSCHIG00000021305	85044.3	29484.2	21462.9	13857.2	12569.7	19215.1	-1.24757	0.558555	-2.23356	0.0255122	0.0255122	DOWN	GSN	gelsolin [Source:HGNC Symbol;Acc:HGNC:4620]	GO:0045010	actin nucleation
ENSCHIG00000013105	317.154	312.78	683.013	501.97	232.7	147.43	-1.23607	0.53612	-2.30558	0.0211341	0.0211341	DOWN	CHAF1A	chromatin assembly factor 1 subunit A [Source:HGNC Symbol;Acc:HGNC:1910]	GO:0033186	CAF-1 complex
ENSCHIG00000011491	110.19	99.8044	52.0301	54.67	33.1038	26.5374	-1.22903	0.535028	-2.29714	0.0216107	0.0216107	DOWN	REPS2	RALBP1 associated Eps domain containing 2 [Source:HGNC Symbol;Acc:HGNC:9963]	GO:0005509	calcium ion binding
ENSCHIG00000007592	2864.93	2142.23	737.881	474.635	664.023	1093.93	-1.2218	0.602187	-2.02893	0.042465	0.042465	DOWN	GAS1	growth arrest specific 1 [Source:HGNC Symbol;Acc:HGNC:4165]	GO:0051726	regulation of cell cycle
ENSCHIG00000020170	1369.23	2070.05	3749	1736.19	2091.38	2599.69	-1.21594	0.517707	-2.3487	0.0188393	0.0188393	DOWN	FDPS	farnesyl diphosphate synthase [Source:HGNC Symbol;Acc:HGNC:3631]	GO:0008299	isoprenoid biosynthetic process
ENSCHIG00000017066	66.1138	119.409	223.256	202.942	138.257	107.133	-1.20352	0.500014	-2.40698	0.016085	0.016085	DOWN	POP1	POP1 homolog, ribonuclease P/MRP subunit [Source:HGNC Symbol;Acc:HGNC:30129]	GO:0005655	nucleolar ribonuclease P complex
ENSCHIG00000013615	779.951	1166.46	2407.57	2025.27	696.154	457.034	-1.19401	0.590327	-2.02262	0.0431123	0.0431123	DOWN	LMNB1	lamin B1 [Source:HGNC Symbol;Acc:HGNC:6637]	GO:0005882	intermediate filament
ENSCHIG00000025020	5770.1	2945.12	3232.49	3141.04	1670.77	956.331	-1.19274	0.600231	-1.98714	0.046907	0.046907	DOWN	ZFP36L2	ZFP36 ring finger protein like 2 [Source:HGNC Symbol;Acc:HGNC:1108]	GO:0046872	metal ion binding
ENSCHIG00000027019	433.093	670.115	853.294	684.203	500.452	665.402	-1.19247	0.426318	-2.79714	0.00515572	0.00515572	DOWN	IFRD2	interferon related developmental regulator 2 [Source:HGNC Symbol;Acc:HGNC:5457]
ENSCHIG00000001147	296.075	396.544	571.385	532.618	273.593	315.501	-1.19137	0.571337	-2.08523	0.0370486	0.0370486	DOWN			GO:0005763	mitochondrial small ribosomal subunit
ENSCHIG00000014460	378.477	372.484	347.183	371.922	208.359	212.3	-1.19071	0.303589	-3.92212	8.78e-05	8.78e-05	DOWN	RNASEH2A	ribonuclease H2 subunit A [Source:HGNC Symbol;Acc:HGNC:18518]	GO:0004523	RNA-DNA hybrid ribonuclease activity
ENSCHIG00000000303	259.664	326.146	455.027	429.905	291.119	302.723	-1.18868	0.576754	-2.06099	0.0393039	0.0393039	DOWN	SDF2L1	stromal cell derived factor 2 like 1 [Source:HGNC Symbol;Acc:HGNC:10676]	GO:0101031	chaperone complex
ENSCHIG00000009991	135.102	69.5066	29.3261	31.4767	34.0775	23.5888	-1.186	0.589382	-2.01227	0.0441917	0.0441917	DOWN	HILPDA	hypoxia inducible lipid droplet associated [Source:HGNC Symbol;Acc:HGNC:28859]	GO:0010884	positive regulation of lipid storage
ENSCHIG00000018617	321.945	328.82	688.689	651.07	268.725	240.803	-1.18329	0.54779	-2.16011	0.0307643	0.0307643	DOWN	POLD1	DNA polymerase delta 1, catalytic subunit [Source:HGNC Symbol;Acc:HGNC:9175]	GO:0003887	DNA-directed DNA polymerase activity
ENSCHIG00000010689	314.28	204.064	389.753	331.333	148.967	109.098	-1.1745	0.474181	-2.47689	0.0132532	0.0132532	DOWN	TIMELESS	timeless circadian regulator [Source:HGNC Symbol;Acc:HGNC:11813]	GO:0005654	nucleoplasm
ENSCHIG00000012999	3884.42	3931.58	5948.46	2547.12	2513.94	2267.48	-1.17224	0.380988	-3.07684	0.00209211	0.00209211	DOWN	MSMO1	methylsterol monooxygenase 1 [Source:HGNC Symbol;Acc:HGNC:10545]	GO:0016020	membrane
ENSCHIG00000008378	167.68	123.864	195.822	108.512	44.7875	77.6466	-1.16788	0.513243	-2.27549	0.0228765	0.0228765	DOWN	ELFN2	extracellular leucine rich repeat and fibronectin type III domain containing 2 [Source:HGNC Symbol;Acc:HGNC:29396]	GO:0005515	protein binding
ENSCHIG00000005401	546.157	596.153	1256.29	1109.97	373.878	342.038	-1.16176	0.552196	-2.10389	0.035388	0.035388	DOWN	SMC2	structural maintenance of chromosomes 2 [Source:HGNC Symbol;Acc:HGNC:14011]	GO:0016887	ATP hydrolysis activity
ENSCHIG00000013984	148.516	167.529	238.392	191.345	128.521	109.098	-1.16153	0.422558	-2.74881	0.00598115	0.00598115	DOWN	POLR3H	RNA polymerase III subunit H [Source:HGNC Symbol;Acc:HGNC:30349]	GO:0003899	DNA-directed 5'-3' RNA polymerase activity
ENSCHIG00000009875	754.08	1068.44	1750.1	1703.88	517.977	670.316	-1.15094	0.522299	-2.20361	0.0275521	0.0275521	DOWN	RACGAP1	Rac GTPase activating protein 1 [Source:HGNC Symbol;Acc:HGNC:9804]	GO:0007165	signal transduction
ENSCHIG00000007479	435.009	592.588	1344.27	615.452	443.007	487.503	-1.1363	0.523754	-2.16952	0.0300431	0.0300431	DOWN	PCYT2	phosphate cytidylyltransferase 2, ethanolamine [Source:HGNC Symbol;Acc:HGNC:8756]	GO:0009058	biosynthetic process
ENSCHIG00000008338	19810.2	20549	20758.1	16013.3	15670.8	27133.1	-1.13006	0.442668	-2.55283	0.0106851	0.0106851	DOWN	LTBP2	latent transforming growth factor beta binding protein 2 [Source:HGNC Symbol;Acc:HGNC:6715]	GO:0005509	calcium ion binding
ENSCHIG00000012214	41.2013	46.3377	53.9221	44.73	23.3674	40.2976	-1.12878	0.535918	-2.10625	0.0351824	0.0351824	DOWN	TNFAIP8L1	TNF alpha induced protein 8 like 1 [Source:HGNC Symbol;Acc:HGNC:28279]	GO:0042981	regulation of apoptotic process
ENSCHIG00000021212	3249.16	1277.85	810.723	584.803	445.928	390.199	-1.12813	0.490636	-2.29932	0.0214868	0.0214868	DOWN	CPXM1	carboxypeptidase X, M14 family member 1 [Source:HGNC Symbol;Acc:HGNC:15771]	GO:0004181	metallocarboxypeptidase activity
ENSCHIG00000014499	652.514	752.097	1505.09	704.083	620.21	635.916	-1.11955	0.458476	-2.44189	0.0146107	0.0146107	DOWN	NSDHL	NAD(P) dependent steroid dehydrogenase-like [Source:HGNC Symbol;Acc:HGNC:13398]	GO:0003854	3-beta-hydroxy-delta5-steroid dehydrogenase activity
ENSCHIG00000009890	2022.7	3246.32	4601.35	2407.14	2882.95	1882.19	-1.11031	0.521763	-2.12799	0.033338	0.033338	DOWN	CYP51A1	cytochrome P450 family 51 subfamily A member 1 [Source:VGNC Symbol;Acc:VGNC:103479]	GO:0004497	monooxygenase activity
ENSCHIG00000021831	860.437	1490.83	1028.3	674.263	743.862	684.076	-1.09058	0.515093	-2.11725	0.0342384	0.0342384	DOWN	BLVRB	biliverdin reductase B [Source:HGNC Symbol;Acc:HGNC:1063]	GO:0005829	cytosol
ENSCHIG00000009431	617.062	863.486	1474.82	1389.11	644.551	490.451	-1.07644	0.501677	-2.14568	0.0318987	0.0318987	DOWN	NSD2	nuclear receptor binding SET domain protein 2 [Source:HGNC Symbol;Acc:HGNC:12766]	GO:0018024	histone-lysine N-methyltransferase activity
ENSCHIG00000017698	133.186	103.369	102.168	76.2066	34.0775	61.9207	-1.0587	0.434654	-2.43573	0.0148617	0.0148617	DOWN	MAMSTR	MEF2 activating motif and SAP domain containing transcriptional regulator [Source:HGNC Symbol;Acc:HGNC:26689]	GO:0005634	nucleus
ENSCHIG00000007371	295.117	479.417	722.745	647.757	226.858	249.649	-1.0578	0.520645	-2.03171	0.042183	0.042183	DOWN	EZH2	enhancer of zeste 2 polycomb repressive complex 2 subunit [Source:HGNC Symbol;Acc:HGNC:3527]	GO:0070734	histone H3-K27 methylation
ENSCHIG00000014204	206.007	180.004	215.688	172.293	163.572	145.465	-1.05056	0.487125	-2.15666	0.0310319	0.0310319	DOWN	IL4I1	interleukin 4 induced 1 [Source:HGNC Symbol;Acc:HGNC:19094]	GO:0016491	oxidoreductase activity
ENSCHIG00000026428	530.826	625.56	1269.53	559.953	657.208	414.77	-1.03529	0.455961	-2.27057	0.0231733	0.0231733	DOWN	STARD4	StAR related lipid transfer domain containing 4 [Source:HGNC Symbol;Acc:HGNC:18058]	GO:0015485	cholesterol binding
ENSCHIG00000010402	237.626	226.342	345.291	202.942	113.916	122.859	-1.02482	0.360865	-2.83991	0.00451259	0.00451259	DOWN			GO:0016763	pentosyltransferase activity	GO:0004731	purine-nucleoside phosphorylase activity	GO:0006139	nucleobase-containing compound metabolic process	GO:0009116	nucleoside metabolic process	GO:0003824	catalytic activity
ENSCHIG00000016130	858.521	509.715	416.241	431.562	502.399	703.734	-1.00571	0.497551	-2.02132	0.0432468	0.0432468	DOWN	HS6ST1	heparan sulfate 6-O-sulfotransferase 1 [Source:HGNC Symbol;Acc:HGNC:5201]	GO:0008146	sulfotransferase activity

## Sheet: TableS6_THO-NO_UP
Gene_id	GADMSC_THO_8	GADMSC_THO_9	GADMSC_THO_5	GADMSC_NO_1	GADMSC_NO_3	GADMSC_NO_7	log2FoldChange	lfcSE	stat	pvalue	padj	diffexpressed	Gene_name	Gene_description	Gene_ontology_id	Gene_ontology_description
ENSCHIG00000018333	0	0	0	0	3.89457	26.5374	5.926	2.70302	2.19236	0.0283534	0.0283534	UP	CYTIP	cytohesin 1 interacting protein [Source:HGNC Symbol;Acc:HGNC:9506]	GO:0005515	protein binding
ENSCHIG00000008199	0	0	0.946002	8.28333	0	51.1092	5.26706	2.33745	2.25334	0.0242378	0.0242378	UP	HOXA13	homeobox A13 [Source:HGNC Symbol;Acc:HGNC:5102]	GO:0000981	DNA-binding transcription factor activity, RNA polymerase II-specific
ENSCHIG00000010780	0.958171	0.89111	0	0	7.78913	40.2976	5.11573	1.99614	2.56281	0.010383	0.010383	UP	EYA2	EYA transcriptional coactivator and phosphatase 2 [Source:HGNC Symbol;Acc:HGNC:3520]	GO:0014706	striated muscle tissue development
ENSCHIG00000017345	0	0	0	1.65667	1.94728	0.982868	4.64059	2.26358	2.05011	0.0403536	0.0403536	UP			GO:0007155	cell adhesion	GO:0007156	homophilic cell adhesion via plasma membrane adhesion molecules
ENSCHIG00000016428	0.958171	0.89111	0.946002	0	0.973641	37.349	4.14887	2.1044	1.97152	0.0486646	0.0486646	UP			GO:0045569	TRAIL binding
ENSCHIG00000008918	0	0.89111	6.62201	11.5967	3.89457	45.2119	4.02358	1.57084	2.56142	0.0104246	0.0104246	UP	P2RY1	purinergic receptor P2Y1 [Source:HGNC Symbol;Acc:HGNC:8539]	GO:0090075	relaxation of muscle
ENSCHIG00000014080	1.91634	0.89111	0.946002	1.65667	0	4.91434	3.99819	1.66518	2.40106	0.0163478	0.0163478	UP	CP	ceruloplasmin [Source:HGNC Symbol;Acc:HGNC:2295]	GO:0016491	oxidoreductase activity
ENSCHIG00000017088	0	0	0.946002	1.65667	2.92092	5.89721	3.85172	1.77212	2.17351	0.0297418	0.0297418	UP	EVA1C	eva-1 homolog C [Source:HGNC Symbol;Acc:HGNC:13239]	GO:0030246	carbohydrate binding
ENSCHIG00000025835	2.87451	4.45555	0	4.97	0.973641	23.5888	3.83713	1.64177	2.3372	0.0194289	0.0194289	UP			GO:0005769	early endosome	GO:0005770	late endosome	GO:0005776	autophagosome	GO:0055037	recycling endosome	GO:0008021	synaptic vesicle
ENSCHIG00000018647	0.958171	2.67333	0.946002	1.65667	0.973641	15.7259	3.71119	1.60157	2.31721	0.0204922	0.0204922	UP	SVIP	small VCP interacting protein [Source:HGNC Symbol;Acc:HGNC:25238]	GO:0031225	anchored component of membrane
ENSCHIG00000025206	0	0	1.892	0.828333	0.973641	3.93147	3.41692	1.70976	1.99847	0.0456655	0.0456655	UP	LRRC9	leucine rich repeat containing 9 [Source:HGNC Symbol;Acc:HGNC:19848]	GO:0005515	protein binding
ENSCHIG00000000171	36.4105	42.7733	4.73001	14.91	35.0511	408.873	3.38331	1.38915	2.43552	0.0148703	0.0148703	UP	MACROH2A2	macroH2A.2 histone [Source:HGNC Symbol;Acc:HGNC:14453]	GO:0046982	protein heterodimerization activity
ENSCHIG00000022144	2.87451	1.78222	0	2.485	12.6573	71.7494	3.3331	1.62893	2.04619	0.0407378	0.0407378	UP	NKD1	NKD inhibitor of WNT signaling pathway 1 [Source:HGNC Symbol;Acc:HGNC:17045]	GO:0030178	negative regulation of Wnt signaling pathway
ENSCHIG00000022874	0	0	1.892	22.365	7.78913	10.8116	3.29421	1.37771	2.39108	0.0167989	0.0167989	UP	ADCY5	adenylate cyclase 5 [Source:HGNC Symbol;Acc:HGNC:236]	GO:0006171	cAMP biosynthetic process
ENSCHIG00000009100	15.3307	8.9111	2.83801	9.11166	18.4992	1.96574	3.12477	0.940778	3.32147	0.000895444	0.000895444	UP			GO:0004497	monooxygenase activity	GO:0016712	oxidoreductase activity, acting on paired donors, with incorporation or reduction of molecular oxygen, reduced flavin or flavoprotein as one donor, and incorporation of one atom of oxygen	GO:0016705	oxidoreductase activity, acting on paired donors, with incorporation or reduction of molecular oxygen	GO:0005506	iron ion binding	GO:0020037	heme binding
ENSCHIG00000021598	3.83268	4.45555	7.56801	4.14167	12.6573	33.4175	3.07399	1.22834	2.50255	0.0123303	0.0123303	UP	SAMD12	sterile alpha motif domain containing 12 [Source:HGNC Symbol;Acc:HGNC:31750]	GO:0005515	protein binding
ENSCHIG00000001204	0	2.67333	4.73001	5.79833	6.81549	40.2976	3.06986	1.40794	2.18039	0.0292288	0.0292288	UP			GO:0016020	membrane	GO:0016021	integral component of membrane	GO:0016740	transferase activity	GO:0005794	Golgi apparatus	GO:0016757	glycosyltransferase activity	GO:0006486	protein glycosylation	GO:0008373	sialyltransferase activity	GO:0097503	sialylation
ENSCHIG00000027194	17.2471	108.715	23.65	22.365	293.066	650.659	3.03787	1.22129	2.48744	0.0128668	0.0128668	UP	RASGRF2	Ras protein specific guanine nucleotide releasing factor 2 [Source:HGNC Symbol;Acc:HGNC:9876]	GO:0046578	regulation of Ras protein signal transduction
ENSCHIG00000017481	6.70719	3.56444	46.3541	48.0433	19.4728	278.152	2.95975	1.15599	2.56036	0.0104564	0.0104564	UP	SCUBE2	signal peptide, CUB domain and EGF like domain containing 2 [Source:HGNC Symbol;Acc:HGNC:30425]	GO:0005509	calcium ion binding
ENSCHIG00000009805	13.4144	15.1489	15.136	10.7683	29.2092	94.3554	2.94699	0.946532	3.11346	0.00184907	0.00184907	UP			GO:0006638	neutral lipid metabolic process	GO:0005783	endoplasmic reticulum
ENSCHIG00000017279	8.62353	10.6933	8.51402	8.28333	1.94728	46.1948	2.93559	1.34142	2.18842	0.028639	0.028639	UP	CHRNA5	cholinergic receptor nicotinic alpha 5 subunit [Source:HGNC Symbol;Acc:HGNC:1959]	GO:0045211	postsynaptic membrane
ENSCHIG00000003900	0.958171	3.56444	0	1.65667	0.973641	9.82868	2.91718	1.33839	2.17961	0.0292862	0.0292862	UP	KIRREL3	kirre like nephrin family adhesion molecule 3 [Source:HGNC Symbol;Acc:HGNC:23204]	GO:0043198	dendritic shaft
ENSCHIG00000013180	5.74902	13.3667	24.596	24.0217	105.153	537.629	2.8629	1.134	2.52461	0.0115827	0.0115827	UP	SEMA5A	semaphorin 5A [Source:HGNC Symbol;Acc:HGNC:10736]	GO:0030215	semaphorin receptor binding
ENSCHIG00000016856	4.79085	5.34666	3.78401	1.65667	0.973641	0.982868	2.83475	1.07315	2.64151	0.00825383	0.00825383	UP	TNFSF10	TNF superfamily member 10 [Source:HGNC Symbol;Acc:HGNC:11925]	GO:0006955	immune response
ENSCHIG00000005530	3.83268	2.67333	17.028	16.5667	0	28.5032	2.82498	1.29666	2.17866	0.0293569	0.0293569	UP			GO:0055085	transmembrane transport	GO:0042626	ATPase-coupled transmembrane transporter activity	GO:0140359	ABC-type transporter activity
ENSCHIG00000011470	5.74902	2.67333	1.892	3.31333	19.4728	23.5888	2.80926	1.39799	2.0095	0.0444841	0.0444841	UP	AGTR1	angiotensin II receptor type 1 [Source:HGNC Symbol;Acc:HGNC:336]	GO:0016020	membrane
ENSCHIG00000021611	7.66536	9.80222	2.83801	3.31333	1.94728	42.2633	2.80007	1.35916	2.06015	0.0393844	0.0393844	UP	NOX4	NADPH oxidase 4 [Source:HGNC Symbol;Acc:HGNC:7891]	GO:0016491	oxidoreductase activity
ENSCHIG00000010609	6.70719	1.78222	3.78401	0.828333	6.81549	9.82868	2.73759	1.10005	2.48861	0.0128243	0.0128243	UP	ANKAR	ankyrin and armadillo repeat containing [Source:HGNC Symbol;Acc:HGNC:26350]	GO:0005515	protein binding
ENSCHIG00000012190	11.498	23.1689	14.19	10.7683	23.3674	72.7323	2.72481	1.1915	2.28687	0.0222034	0.0222034	UP	CALCRL	calcitonin receptor like receptor [Source:HGNC Symbol;Acc:HGNC:16709]	GO:0004948	calcitonin receptor activity
ENSCHIG00000005699	8.62353	5.34666	0	0.828333	5.84185	16.7088	2.68106	1.30646	2.05215	0.0401553	0.0401553	UP	METTL21C	methyltransferase 21C, AARS1 lysine [Source:HGNC Symbol;Acc:HGNC:33717]	GO:0032991	protein-containing complex
ENSCHIG00000008403	0.958171	8.01999	12.298	18.2233	44.7875	19.6574	2.67159	0.758367	3.52282	0.000426983	0.000426983	UP	MYOM3	myomesin 3 [Source:HGNC Symbol;Acc:HGNC:26679]	GO:0005515	protein binding
ENSCHIG00000025633	6.70719	9.80222	0.946002	4.14167	10.7101	63.8864	2.65147	1.34197	1.97581	0.0481761	0.0481761	UP	AKAP3	A-kinase anchoring protein 3 [Source:HGNC Symbol;Acc:HGNC:373]	GO:0097228	sperm principal piece
ENSCHIG00000026472	1.91634	0.89111	1.892	2.485	2.92092	12.7773	2.49978	1.23383	2.02604	0.042761	0.042761	UP	AGMAT	agmatinase [Source:HGNC Symbol;Acc:HGNC:18407]	GO:0016813	hydrolase activity, acting on carbon-nitrogen (but not peptide) bonds, in linear amidines
ENSCHIG00000022036	89.1099	56.14	218.526	170.637	83.7332	617.241	2.47906	1.003	2.47165	0.0134491	0.0134491	UP	THRB	thyroid hormone receptor beta [Source:HGNC Symbol;Acc:HGNC:11799]	GO:0004879	nuclear receptor activity
ENSCHIG00000022641	31.6196	76.6355	87.9782	98.5716	252.173	758.774	2.47821	0.853144	2.90479	0.00367496	0.00367496	UP	ARNT2	aryl hydrocarbon receptor nuclear translocator 2 [Source:HGNC Symbol;Acc:HGNC:16876]	GO:0005667	transcription regulator complex
ENSCHIG00000020292	100.608	46.3377	68.1121	72.8933	131.442	137.602	2.40512	0.539888	4.45486	8.39e-06	8.39e-06	UP	NR4A3	nuclear receptor subfamily 4 group A member 3 [Source:HGNC Symbol;Acc:HGNC:7982]	GO:0004879	nuclear receptor activity
ENSCHIG00000009674	6.70719	10.6933	4.73001	4.14167	9.73641	54.0578	2.4039	1.17185	2.05137	0.0402304	0.0402304	UP	IHO1	interactor of HORMAD1 1 [Source:HGNC Symbol;Acc:HGNC:27945]	GO:0006310	DNA recombination
ENSCHIG00000007155	33.536	49.9022	59.5981	72.065	143.125	235.888	2.39822	0.728072	3.29393	0.000987987	0.000987987	UP	NEDD4L	NEDD4 like E3 ubiquitin protein ligase [Source:HGNC Symbol;Acc:HGNC:7728]	GO:0061630	ubiquitin protein ligase activity
ENSCHIG00000012525	8.62353	10.6933	3.78401	0.828333	26.2883	52.092	2.38335	1.08909	2.18838	0.0286418	0.0286418	UP	A2ML1	alpha-2-macroglobulin like 1 [Source:HGNC Symbol;Acc:HGNC:23336]	GO:0004866	endopeptidase inhibitor activity
ENSCHIG00000020568	13.4144	13.3667	14.19	11.5967	20.4465	216.231	2.37372	1.20551	1.96905	0.0489473	0.0489473	UP	HOXA11	homeobox A11 [Source:HGNC Symbol;Acc:HGNC:5101]	GO:0000981	DNA-binding transcription factor activity, RNA polymerase II-specific
ENSCHIG00000021630	730.126	550.706	68.1121	89.46	223.938	786.295	2.30918	1.04965	2.19994	0.0278108	0.0278108	UP			GO:0006956	complement activation	GO:0004866	endopeptidase inhibitor activity	GO:0006954	inflammatory response	GO:0005615	extracellular space
ENSCHIG00000010175	3.83268	4.45555	19.866	17.395	7.78913	79.6123	2.26331	1.05579	2.14371	0.0320561	0.0320561	UP	PADI3	peptidyl arginine deiminase 3 [Source:HGNC Symbol;Acc:HGNC:18337]	GO:0004668	protein-arginine deiminase activity
ENSCHIG00000011540	11.498	15.1489	2.83801	10.7683	19.4728	80.5952	2.2423	1.08677	2.06327	0.039087	0.039087	UP	RASL12	RAS like family 12 [Source:HGNC Symbol;Acc:HGNC:30289]	GO:0003924	GTPase activity
ENSCHIG00000007288	267.33	148.815	55.8141	39.76	81.7859	271.272	2.17926	0.944413	2.30753	0.0210255	0.0210255	UP	PDE4B	phosphodiesterase 4B [Source:HGNC Symbol;Acc:HGNC:8781]	GO:0006198	cAMP catabolic process
ENSCHIG00000006615	20.1216	4.45555	34.0561	40.5883	12.6573	46.1948	2.16043	0.941169	2.29547	0.0217061	0.0217061	UP			GO:0000145	exocyst	GO:0006887	exocytosis
ENSCHIG00000013091	344.941	124.755	70.0041	98.5716	621.183	2090.56	2.14944	0.89748	2.39497	0.0166216	0.0166216	UP	RFTN1	raftlin, lipid raft linker 1 [Source:HGNC Symbol;Acc:HGNC:30278]	GO:0045121	membrane raft
ENSCHIG00000006291	35.4523	21.3867	33.1101	44.73	70.1022	211.317	2.08409	0.743224	2.80412	0.00504544	0.00504544	UP			GO:0005576	extracellular region	GO:0008430	selenium binding
ENSCHIG00000025775	108.273	52.5755	84.1942	66.2667	56.4712	142.516	2.03074	0.728784	2.78648	0.00532841	0.00532841	UP	RORA	RAR related orphan receptor A [Source:NCBI gene (formerly Entrezgene);Acc:100861305]	GO:0004879	nuclear receptor activity
ENSCHIG00000023402	25.8706	13.3667	15.136	16.5667	4.86821	50.1263	2.02806	0.966314	2.09876	0.0358382	0.0358382	UP	NPAS2	neuronal PAS domain protein 2 [Source:HGNC Symbol;Acc:HGNC:7895]	GO:0005667	transcription regulator complex
ENSCHIG00000025994	178.22	244.164	90.8162	105.198	248.279	855.095	1.98906	1.00725	1.97474	0.0482974	0.0482974	UP	GREB1L	GREB1 like retinoic acid receptor coactivator [Source:HGNC Symbol;Acc:HGNC:31042]	GO:0061205	paramesonephric duct development
ENSCHIG00000013189	13.4144	4.45555	20.812	14.91	30.1829	14.743	1.97067	0.712677	2.76516	0.00568942	0.00568942	UP	CAMK2N1	calcium/calmodulin dependent protein kinase II inhibitor 1 [Source:HGNC Symbol;Acc:HGNC:24190]	GO:0004860	protein kinase inhibitor activity
ENSCHIG00000015640	11.498	44.5555	34.0561	53.0133	69.1285	143.499	1.96271	0.856892	2.2905	0.0219924	0.0219924	UP	FLI1	Fli-1 proto-oncogene, ETS transcription factor [Source:HGNC Symbol;Acc:HGNC:3749]	GO:0043565	sequence-specific DNA binding
ENSCHIG00000012140	37.3687	73.9622	108.79	59.64	244.384	604.464	1.92007	0.819773	2.3422	0.0191705	0.0191705	UP	THSD4	thrombospondin type 1 domain containing 4 [Source:HGNC Symbol;Acc:HGNC:25835]	GO:0031012	extracellular matrix
ENSCHIG00000008899	174.387	290.502	188.254	208.74	376.799	736.168	1.89947	0.738439	2.57228	0.0101031	0.0101031	UP			GO:0030512	negative regulation of transforming growth factor beta receptor signaling pathway	GO:0000122	negative regulation of transcription by RNA polymerase II	GO:0046332	SMAD binding
ENSCHIG00000007322	13.4144	28.5155	20.812	20.7083	21.4201	34.4004	1.89227	0.866563	2.18366	0.0289876	0.0289876	UP	P2RY14	purinergic receptor P2Y14 [Source:HGNC Symbol;Acc:HGNC:16442]	GO:0045028	G protein-coupled purinergic nucleotide receptor activity
ENSCHIG00000013526	43.1177	65.0511	175.01	229.448	726.337	1187.3	1.88586	0.64692	2.91513	0.00355535	0.00355535	UP	SORBS1	sorbin and SH3 domain containing 1 [Source:HGNC Symbol;Acc:HGNC:14565]	GO:0005515	protein binding
ENSCHIG00000017927	11.498	6.23777	4.73001	7.455	11.6837	55.0406	1.88515	0.949347	1.98574	0.0470626	0.0470626	UP	SRL	sarcalumenin [Source:HGNC Symbol;Acc:HGNC:11295]	GO:0005525	GTP binding
ENSCHIG00000021572	120.729	479.417	604.495	404.227	731.205	1612.89	1.88352	0.747516	2.51971	0.0117453	0.0117453	UP	VLDLR	very low density lipoprotein receptor [Source:HGNC Symbol;Acc:HGNC:12698]	GO:0030229	very-low-density lipoprotein particle receptor activity
ENSCHIG00000020793	1.91634	3.56444	4.73001	4.97	3.89457	5.89721	1.84215	0.915193	2.01285	0.0441299	0.0441299	UP	KCNQ1	potassium voltage-gated channel subfamily Q member 1 [Source:HGNC Symbol;Acc:HGNC:6294]	GO:0008076	voltage-gated potassium channel complex
ENSCHIG00000020279	12.4562	11.5844	6.62201	13.2533	20.4465	28.5032	1.78545	0.822855	2.16982	0.0300203	0.0300203	UP	RASSF5	Ras association domain family member 5 [Source:HGNC Symbol;Acc:HGNC:17609]	GO:0042981	regulation of apoptotic process
ENSCHIG00000017600	25.8706	47.2289	71.8961	106.855	107.101	381.353	1.7658	0.692112	2.55133	0.0107313	0.0107313	UP	GLI2	GLI family zinc finger 2 [Source:HGNC Symbol;Acc:HGNC:4318]	GO:0046872	metal ion binding
ENSCHIG00000024486	67.0719	60.5955	104.06	130.877	63.2867	231.957	1.75059	0.574369	3.04785	0.00230485	0.00230485	UP	TSPAN11	tetraspanin 11 [Source:HGNC Symbol;Acc:HGNC:30795]	GO:0016020	membrane
ENSCHIG00000001958	160.973	314.562	578.953	749.642	487.794	958.297	1.74346	0.692288	2.5184	0.0117889	0.0117889	UP	MOCOS	molybdenum cofactor sulfurase [Source:HGNC Symbol;Acc:HGNC:18234]	GO:0006777	Mo-molybdopterin cofactor biosynthetic process
ENSCHIG00000018750	164.805	261.986	384.077	563.267	451.77	910.136	1.73477	0.664273	2.61153	0.00901382	0.00901382	UP	ADGRL2	adhesion G protein-coupled receptor L2 [Source:HGNC Symbol;Acc:HGNC:18582]	GO:0004888	transmembrane signaling receptor activity
ENSCHIG00000001107	12.4562	7.12888	5.67601	10.7683	9.73641	19.6574	1.72548	0.845688	2.04033	0.0413176	0.0413176	UP
ENSCHIG00000017452	6.70719	4.45555	16.082	7.455	7.78913	4.91434	1.66339	0.661949	2.51287	0.0119754	0.0119754	UP	LAYN	layilin [Source:HGNC Symbol;Acc:HGNC:29471]	GO:0005540	hyaluronic acid binding
ENSCHIG00000008935	2.87451	4.45555	4.73001	8.28333	9.73641	17.6916	1.64994	0.741105	2.22632	0.0259926	0.0259926	UP	chi-mir-143	chi-mir-143 [Source:miRBase;Acc:MI0030629]	GO:0035195	miRNA-mediated gene silencing	GO:0016442	RISC complex
ENSCHIG00000016621	10.5399	33.8622	133.386	138.332	120.732	102.218	1.59912	0.773264	2.06802	0.0386384	0.0386384	UP	GADD45G	growth arrest and DNA damage inducible gamma [Source:HGNC Symbol;Acc:HGNC:4097]	GO:0051726	regulation of cell cycle
ENSCHIG00000003911	1.91634	10.6933	9.46002	19.88	12.6573	34.4004	1.59059	0.720509	2.20759	0.0272729	0.0272729	UP	PCED1B	PC-esterase domain containing 1B [Source:HGNC Symbol;Acc:HGNC:28255]
ENSCHIG00000019062	5352.34	10804.7	8812.01	14375.7	50650.8	61586.5	1.58504	0.546608	2.89978	0.0037342	0.0037342	UP	COL12A1	collagen type XII alpha 1 chain [Source:HGNC Symbol;Acc:HGNC:2188]	GO:0005515	protein binding
ENSCHIG00000009549	21.0798	14.2578	11.352	8.28333	20.4465	38.3319	1.56518	0.780676	2.0049	0.0449733	0.0449733	UP	MIR197	microRNA mir-197 [Source:NCBI gene (formerly Entrezgene);Acc:104795759]	GO:0016442	RISC complex
ENSCHIG00000021082	299.907	136.34	171.226	206.255	264.83	110.081	1.53587	0.458768	3.34782	0.000814511	0.000814511	UP	HSD11B1	hydroxysteroid 11-beta dehydrogenase 1 [Source:HGNC Symbol;Acc:HGNC:5208]	GO:0016491	oxidoreductase activity
ENSCHIG00000016711	102.524	220.104	259.204	295.715	538.424	1252.17	1.52689	0.625517	2.44101	0.0146463	0.0146463	UP	SYNM	synemin [Source:HGNC Symbol;Acc:HGNC:24466]	GO:0008307	structural constituent of muscle
ENSCHIG00000000998	7.66536	9.80222	4.73001	8.28333	5.84185	14.743	1.51371	0.660113	2.29311	0.0218415	0.0218415	UP	MIR125B1	microRNA 125b-1 [Source:HGNC Symbol;Acc:HGNC:31506]	GO:0035195	miRNA-mediated gene silencing
ENSCHIG00000016206	89.1099	73.9622	133.386	285.775	179.15	170.036	1.47004	0.546613	2.68937	0.00715876	0.00715876	UP	MEF2C	myocyte enhancer factor 2C [Source:NCBI gene (formerly Entrezgene);Acc:102175290]	GO:0000977	RNA polymerase II transcription regulatory region sequence-specific DNA binding
ENSCHIG00000019946	418.721	250.402	580.845	628.705	246.331	670.316	1.45799	0.582117	2.50463	0.0122579	0.0122579	UP	F3	coagulation factor III, tissue factor [Source:HGNC Symbol;Acc:HGNC:3541]	GO:0007596	blood coagulation
ENSCHIG00000007761	72.821	83.7644	51.0841	83.6616	94.4432	144.482	1.40726	0.666384	2.11179	0.0347043	0.0347043	UP	CPED1	cadherin like and PC-esterase domain containing 1 [Source:HGNC Symbol;Acc:HGNC:26159]
ENSCHIG00000021210	22.0379	16.04	5.67601	3.31333	10.7101	11.7944	1.40401	0.693613	2.0242	0.0429496	0.0429496	UP	C6	complement C6 [Source:HGNC Symbol;Acc:HGNC:1339]	GO:0005579	membrane attack complex
ENSCHIG00000014834	94.8589	242.382	98.3842	164.01	303.776	448.188	1.38841	0.627944	2.21104	0.0270332	0.0270332	UP	TOM1L1	target of myb1 like 1 membrane trafficking protein [Source:HGNC Symbol;Acc:HGNC:11983]	GO:0030295	protein kinase activator activity
ENSCHIG00000005361	103.482	68.6155	177.848	76.2066	99.3114	388.233	1.38173	0.655557	2.10772	0.035055	0.035055	UP	STC2	stanniocalcin 2 [Source:HGNC Symbol;Acc:HGNC:11374]	GO:0005576	extracellular region
ENSCHIG00000014557	1505.29	752.988	1365.08	1119.91	1898.6	2914.2	1.34943	0.506772	2.6628	0.00774944	0.00774944	UP	BHLHE40	basic helix-loop-helix family member e40 [Source:HGNC Symbol;Acc:HGNC:1046]	GO:0003677	DNA binding
ENSCHIG00000023608	15.3307	48.12	22.704	36.4467	117.811	53.0749	1.34556	0.650715	2.06781	0.0386577	0.0386577	UP	RASD1	ras related dexamethasone induced 1 [Source:HGNC Symbol;Acc:HGNC:15828]	GO:0003924	GTPase activity
ENSCHIG00000000416	51.7412	98.9133	168.388	194.658	203.491	329.261	1.3452	0.545891	2.46423	0.0137309	0.0137309	UP	PRXL2A	peroxiredoxin like 2A [Source:HGNC Symbol;Acc:HGNC:28651]	GO:0016209	antioxidant activity
ENSCHIG00000011404	1083.69	1257.36	1818.22	1295.51	1766.19	1337.68	1.32157	0.507694	2.60309	0.00923886	0.00923886	UP	RESF1	retroelement silencing factor 1 [Source:HGNC Symbol;Acc:HGNC:25559]
ENSCHIG00000015262	15.3307	17.8222	56.7601	62.9533	147.994	184.779	1.29882	0.606729	2.1407	0.0322985	0.0322985	UP	PDGFA	platelet derived growth factor subunit A [Source:HGNC Symbol;Acc:HGNC:8799]	GO:0008083	growth factor activity
ENSCHIG00000021548	144.684	302.086	515.571	660.182	950.274	783.346	1.27976	0.571635	2.23878	0.0251703	0.0251703	UP	TMTC2	transmembrane O-mannosyltransferase targeting cadherins 2 [Source:HGNC Symbol;Acc:HGNC:25440]	GO:0005515	protein binding
ENSCHIG00000024669	236.668	298.522	251.636	336.303	664.023	601.515	1.27855	0.477428	2.678	0.00740639	0.00740639	UP	GAB1	GRB2 associated binding protein 1 [Source:HGNC Symbol;Acc:HGNC:4066]	GO:0005911	cell-cell junction
ENSCHIG00000009741	13.4144	8.01999	14.19	19.88	9.73641	22.606	1.25454	0.553523	2.26646	0.0234234	0.0234234	UP	ARHGEF19	Rho guanine nucleotide exchange factor 19 [Source:HGNC Symbol;Acc:HGNC:26604]	GO:0005085	guanyl-nucleotide exchange factor activity
ENSCHIG00000005881	1260.95	1427.56	1090.74	998.97	1385.49	2313.67	1.24265	0.59034	2.10496	0.0352944	0.0352944	UP	UBL3	ubiquitin like 3 [Source:HGNC Symbol;Acc:HGNC:12504]	GO:0005515	protein binding
ENSCHIG00000018203	682.217	397.435	466.379	440.673	2424.37	1711.17	1.24226	0.572851	2.16856	0.030116	0.030116	UP	ENPP2	ectonucleotide pyrophosphatase/phosphodiesterase 2 [Source:HGNC Symbol;Acc:HGNC:3357]	GO:0004551	dinucleotide phosphatase activity
ENSCHIG00000026564	143.726	200.5	182.578	201.285	317.407	384.302	1.24176	0.382066	3.25013	0.00115354	0.00115354	UP	AGO4	argonaute RISC component 4 [Source:HGNC Symbol;Acc:HGNC:18424]	GO:0005515	protein binding
ENSCHIG00000018179	16.2889	32.08	43.5161	35.6183	55.4976	60.9378	1.23737	0.536303	2.30723	0.0210422	0.0210422	UP	CCNJ	cyclin J [Source:HGNC Symbol;Acc:HGNC:23434]
ENSCHIG00000008876	160.014	278.026	336.777	348.728	676.681	633.95	1.23054	0.397699	3.09415	0.00197379	0.00197379	UP	FAM171A1	family with sequence similarity 171 member A1 [Source:HGNC Symbol;Acc:HGNC:23522]
ENSCHIG00000001922	1026.2	1249.34	639.497	1287.23	3223.73	1382.9	1.21799	0.438577	2.77714	0.00548398	0.00548398	UP	TGFB3	transforming growth factor beta 3 [Source:HGNC Symbol;Acc:HGNC:11769]	GO:0005160	transforming growth factor beta receptor binding
ENSCHIG00000020094	165.764	240.6	304.613	175.607	479.032	791.209	1.21592	0.603759	2.01392	0.0440184	0.0440184	UP	ID4	inhibitor of DNA binding 4, HLH protein [Source:HGNC Symbol;Acc:HGNC:5363]	GO:0005737	cytoplasm
ENSCHIG00000016493	2143.43	5041.01	8636.05	9745.34	13778	23574.1	1.2156	0.57352	2.11954	0.0340449	0.0340449	UP	COL8A1	collagen type VIII alpha 1 chain [Source:HGNC Symbol;Acc:HGNC:2215]	GO:0005515	protein binding
ENSCHIG00000024367	218.463	278.918	195.822	232.762	326.17	742.066	1.21234	0.591206	2.05063	0.0403031	0.0403031	UP	NBEA	neurobeachin [Source:HGNC Symbol;Acc:HGNC:7648]	GO:0005515	protein binding
ENSCHIG00000000104	61.3229	98.9133	103.114	117.623	111.969	198.539	1.20697	0.5499	2.19489	0.0281716	0.0281716	UP	CABCOCO1	ciliary associated calcium binding coiled-coil 1 [Source:HGNC Symbol;Acc:HGNC:28678]
ENSCHIG00000011842	60.3647	56.14	33.1101	30.6483	50.6294	64.8693	1.19979	0.608483	1.97177	0.0486354	0.0486354	UP	CNMD	chondromodulin [Source:HGNC Symbol;Acc:HGNC:17005]	GO:0016525	negative regulation of angiogenesis
ENSCHIG00000008954	235.71	260.204	222.31	254.298	477.084	405.925	1.19642	0.326636	3.66287	0.000249403	0.000249403	UP	C14orf28	chromosome 14 open reading frame 28 [Source:HGNC Symbol;Acc:HGNC:19834]
ENSCHIG00000015405	759.829	841.208	649.903	688.345	894.777	795.14	1.17801	0.473971	2.4854	0.0129407	0.0129407	UP	CCNL1	cyclin L1 [Source:HGNC Symbol;Acc:HGNC:20569]	GO:0000079	regulation of cyclin-dependent protein serine/threonine kinase activity
ENSCHIG00000022545	18.2052	15.1489	16.082	32.305	12.6573	28.5032	1.16633	0.563008	2.07161	0.0383021	0.0383021	UP	PLCD4	phospholipase C delta 4 [Source:HGNC Symbol;Acc:HGNC:9062]	GO:0046488	phosphatidylinositol metabolic process
ENSCHIG00000017919	410.097	557.835	380.293	519.365	468.322	1599.13	1.1596	0.582025	1.99235	0.0463326	0.0463326	UP	EPHX1	epoxide hydrolase 1 [Source:NCBI gene (formerly Entrezgene);Acc:100860945]	GO:0003824	catalytic activity
ENSCHIG00000016459	847.023	662.095	559.087	570.722	701.995	1093.93	1.15392	0.543047	2.12489	0.0335956	0.0335956	UP	CFLAR	CASP8 and FADD like apoptosis regulator [Source:NCBI gene (formerly Entrezgene);Acc:100860786]	GO:0004197	cysteine-type endopeptidase activity
ENSCHIG00000016280	687.008	799.326	943.164	1169.61	2287.08	1405.5	1.14457	0.355126	3.223	0.00126857	0.00126857	UP	CRYBG3	crystallin beta-gamma domain containing 3 [Source:HGNC Symbol;Acc:HGNC:34427]	GO:0032991	protein-containing complex
ENSCHIG00000027140	311.405	565.855	303.667	343.758	729.257	855.095	1.12531	0.571705	1.96834	0.0490293	0.0490293	UP	ROR1	receptor tyrosine kinase like orphan receptor 1 [Source:HGNC Symbol;Acc:HGNC:10256]	GO:0007169	transmembrane receptor protein tyrosine kinase signaling pathway
ENSCHIG00000017034	1215.92	1204.78	534.491	689.173	1131.37	1195.17	1.11873	0.53465	2.09245	0.0363985	0.0363985	UP	KLF10	Kruppel like factor 10 [Source:HGNC Symbol;Acc:HGNC:11810]	GO:0045944	positive regulation of transcription by RNA polymerase II
ENSCHIG00000019219	112.106	158.618	165.55	205.427	381.667	516.006	1.10859	0.459156	2.41441	0.0157609	0.0157609	UP	PRKX	protein kinase X-linked [Source:HGNC Symbol;Acc:HGNC:9441]	GO:0004674	protein serine/threonine kinase activity
ENSCHIG00000017624	397.641	1112.11	867.484	786.916	2105.99	1665.96	1.09952	0.467744	2.35069	0.0187386	0.0187386	UP	TNIK	TRAF2 and NCK interacting kinase [Source:HGNC Symbol;Acc:HGNC:30765]	GO:0006468	protein phosphorylation
ENSCHIG00000025296	1896.22	2299.96	911.946	1106.65	4853.6	3243.47	1.08736	0.529223	2.05464	0.0399136	0.0399136	UP	ITGA11	integrin subunit alpha 11 [Source:HGNC Symbol;Acc:HGNC:6136]	GO:0008305	integrin complex
ENSCHIG00000018546	34.4941	36.5355	41.6241	59.64	66.2076	54.0578	1.04226	0.326843	3.18888	0.00142825	0.00142825	UP	SPATA9	spermatogenesis associated 9 [Source:HGNC Symbol;Acc:HGNC:22988]	GO:0016020	membrane
ENSCHIG00000025590	172.471	189.807	266.772	313.938	355.379	192.642	1.01534	0.360174	2.81902	0.00481711	0.00481711	UP	PDE3A	phosphodiesterase 3A [Source:HGNC Symbol;Acc:HGNC:8778]	GO:0004114	3',5'-cyclic-nucleotide phosphodiesterase activity
ENSCHIG00000025145	301.824	574.766	573.277	710.71	709.785	754.843	1.01461	0.419909	2.41626	0.0156808	0.0156808	UP	AKT3	AKT serine/threonine kinase 3 [Source:HGNC Symbol;Acc:HGNC:393]	GO:0004674	protein serine/threonine kinase activity

## Sheet: Unique_Common_Hub_n_bottleneck
Table : list of unique and common hub and bottleneck genes among treatments
S.N.	Hub Genes (Unique)		Bottleneck (Unique)		Common Hub and Bottleneck gene
	Gene Name	Ensembl Gene Id	Gene Name	Ensembl Gene Id	genes name	Ensembl Gene Id
1	NA	NA		NA		NA
2	NCAPG	ENSCHIG00000012343	DTYMK	ENSCHIG00000024323	RAD51	ENSCHIG00000026747
3	POLE	ENSCHIG00000007241	PCNA	ENSCHIG00000015863	BRCA1	ENSCHIG00000026740
4	ESPL1	ENSCHIG00000015195	POLD1	ENSCHIG00000018617	MAD2L1	ENSCHIG00000025057
5	KIF20B	ENSCHIG00000012350	LSS	ENSCHIG00000013212
6	SMC2	ENSCHIG00000005401	POLR2E	ENSCHIG00000014151
7	RACGAP1	ENSCHIG00000009875	HMGA1	ENSCHIG00000010976
8	NEIL3	ENSCHIG00000009157	E2F1	ENSCHIG00000015683
9	CST3	ENSCHIG00000009090	VCL	ENSCHIG00000000321	THBS1	ENSCHIG00000017641
10	IGFBP5	ENSCHIG00000011607	MAPK14	ENSCHIG00000000509	HIF1A	ENSCHIG00000015613
11	GPC3	ENSCHIG00000018483	NFKBIA	ENSCHIG00000010157
12	WFS1	ENSCHIG00000025731	JUN	ENSCHIG00000004093
13	APOA5	ENSCHIG00000008250	IGF2	ENSCHIG00000020968
14	FAM20A	ENSCHIG00000026970	SDC4	ENSCHIG00000018365
15	PECAM1	ENSCHIG00000018960	TNS1	ENSCHIG00000014628
16	ADAMTS6	ENSCHIG00000024306	GNB1	ENSCHIP00000006823
